# Supplementary material for: Understanding motivations behind medical student involvement in COVID-19 pandemic relief efforts
Source: BMC Med Educ. 2022 Dec 5;22:837. doi: 10.1186/s12909-022-03900-y (PMC9721039; doi:10.1186/s12909-022-03900-y)
Supplement: Supplementary file 7 — Additional file 7: Supplemental Table 3. Raw data collected from survery used for analysis. [file 12909_2022_3900_MOESM7_ESM.xlsx]

## Sheet: Name_MedicalStudentAttitude_dow
Supplemental Table 3. Raw data collected from survery used for analysis.
Do you attend an allopathic medical school in the United States of America?	Is your medical school graduating students early to aid in COVID19 response?	Does your medical school require you to participate in activities that aid in the COVID-19 pandemic response?	Are you involved with COVID-19 response initiatives that require you to work in person with patients?	What patient population are you working with? Check all that apply. (choice=Patients with confirmed or suspected active COVID-19 infection)	What patient population are you working with? Check all that apply. (choice=Patients without suspected COVID-19 infection)	What patient population are you working with? Check all that apply. (choice=Patients with resolved COVID-19 infection)	Did you decide to volunteer with any non-curricular volunteer activities that aid in the COVID-19 pandemic response?	The possibility of publishing papers related to my COVID response activities, or presenting this work at a conference	Pressure from faculty and staff at my home institution	Interest in serving the community	Interest in acquiring new skills afforded by volunteer opportunities	Personally at risk for or live with someone who is at risk for COVID-19 complications	Networking afforded by volunteer opportunities	Pressure from friends, family, or loved ones	The ability to put pandemic response experiences on a residency application	Prior work experience or formal education	Not enough time to volunteer	The possibility of exposing myself to unnecessary risk	The possibility of exposing people around me to unnecessary risk	Personal or close contact with a suspected or confirmed COVID-19 infection	Geographic proximity to my medical school during the pandemic	Pressure from medical students	Had enough time to volunteer	Of the choices listed in the pervious question, what were the top 3 influencing factors in your decision? (select only three choices) (choice=The possibility of publishing papers or presenting work at a conference)	Of the choices listed in the pervious question, what were the top 3 influencing factors in your decision? (select only three choices) (choice=The ability to put pandemic response experiences on a residency application)	Of the choices listed in the pervious question, what were the top 3 influencing factors in your decision? (select only three choices) (choice=Pressure from medical students)	Of the choices listed in the pervious question, what were the top 3 influencing factors in your decision? (select only three choices) (choice=Pressure from faculty and staff at my home institution)	Of the choices listed in the pervious question, what were the top 3 influencing factors in your decision? (select only three choices) (choice=Pressure from friends, family, or loved ones)	Of the choices listed in the pervious question, what were the top 3 influencing factors in your decision? (select only three choices) (choice=Interest in serving the community)	Of the choices listed in the pervious question, what were the top 3 influencing factors in your decision? (select only three choices) (choice=Time commitment)	Of the choices listed in the pervious question, what were the top 3 influencing factors in your decision? (select only three choices) (choice=Interest in acquiring new skills afforded by volunteer opportunities)	Of the choices listed in the pervious question, what were the top 3 influencing factors in your decision? (select only three choices) (choice=Networking afforded by volunteer opportunities)	Of the choices listed in the pervious question, what were the top 3 influencing factors in your decision? (select only three choices) (choice=Prior work experience or formal education)	Of the choices listed in the pervious question, what were the top 3 influencing factors in your decision? (select only three choices) (choice=The possibility of exposing myself to unnecessary risk)	Of the choices listed in the pervious question, what were the top 3 influencing factors in your decision? (select only three choices) (choice=The possibility of exposing people around me to unnecessary risk)	Of the choices listed in the pervious question, what were the top 3 influencing factors in your decision? (select only three choices) (choice=Personally at risk for or live with someone who is at risk for COVID-19 complications)	Of the choices listed in the pervious question, what were the top 3 influencing factors in your decision? (select only three choices) (choice=Personal or close contact with a suspected or confirmed COVID-19 infection)	Of the choices listed in the pervious question, what were the top 3 influencing factors in your decision? (select only three choices) (choice=Geographic proximity to my medical school during the pandemic)	Of the choices listed in the pervious question, what were the top 3 influencing factors in your decision? (select only three choices) (choice=Other)	If you selected 'other', please specify your reason here:	In-person patient care roles with high risk of exposure to pandemic infectious disease	In-person patient care roles with low risk of exposure to pandemic infectious disease	In-person non-patient care roles	Remote roles	In-person patient care roles with high risk of exposure to pandemic infectious disease	In-person patient care roles with low risk of exposure to pandemic infectious disease	In-person non-patient care roles	Remote roles	In-person patient care roles with high risk of exposure to pandemic infectious disease
1	2	1	3	0	0	0	2	3	2	5	5	3	4	3	4	5	3	2	4	5	3	4	4	0	0	0	0	0	0	0	0	1	0	0	0	1	0	1	0		3	4	4	5	4	5	5	5	5
1	2	2	2	0	0	0	1	3	2	5	3	1	1	2	3	2	2	4	4	6	2	3	4	0	1	1	0	0	1	0	0	0	0	0	0	0	0	0	0		1	2	2	4	1	3	4	4	3
1	2	2	3	0	0	0	1	3	1	3	3	4	1	1	1	1	3	1	1	1	1	1	3	1	0	0	0	0	1	0	1	0	0	0	0	0	0	0	0		1	2	3	4	1	1	3	5	4
1	2	2	3	0	0	0	1	1	1	5	5	1	3	1	4	1	2	2	3	1	1	1	2	0	1	0	0	0	1	0	0	1	0	0	0	0	0	0	0		1	3	3	3	1	4	3	5	5
1	1			0	0	0																		0	0	0	0	0	0	0	0	0	0	0	0	0	0	0	0
1	2			0	0	0																		0	0	0	0	0	0	0	0	0	0	0	0	0	0	0	0
1	2	2	2	0	0	0	2	4	4	4	2	2	4	5	1	2	5	4	4	4	1	2	5	1	0	0	0	1	0	0	0	0	0	0	0	1	0	0	0		3	3	3	3	5	5	5	5	4
1	2	2	3	0	0	0	2	1	1	1	1	4	1	1	1	1	2	4	5	1	2	1	1	0	0	0	0	0	0	1	0	0	0	1	1	0	0	0	0		1	3	2	5	2	2	2	5	3
1	2	2	2	0	0	0																		0	0	0	0	0	0	0	0	0	0	0	0	0	0	0	0
1	2	2	2	0	0	0	1	5	1	4	1	6	1	1	1	2	2	4	4	6	6	3	3	1	0	0	0	0	1	0	0	0	0	1	0	0	0	0	0		1	3	3	3	2	4	4	5	5
1	2	2	3	0	0	0	1	1	1	5	3	1	1	3	1	3	2	1	2	1	1	1	2	0	0	0	0	0	1	1	0	0	0	0	0	0	0	0	1	Community expectations	4	5	4	2	5	5	5	2	5
1	2	2	3	0	0	0																		0	0	0	0	0	0	0	0	0	0	0	0	0	0	0	0
1	2	2	3	0	0	0	1	1	1	5	1	1	1	1	1	1	1	2	2	1	1	1	2	0	0	0	0	0	1	1	1	0	0	0	0	0	0	0	0		1	4	2	4	1	4	4	4	5
1	2	2	1	1	1	1	1	1	1	5	1	5	1	1	1	5	1	1	1	5	1	1	5	0	0	0	0	0	0	0	0	0	1	0	0	0	1	1	0		1	1	1	1	1	1	1	4	5
1	2	1	3	0	0	0	1	1	1	4	3	1	1	1	1	1	1	6	6	1	3	1	4	0	0	0	0	0	1	1	1	0	0	0	0	0	0	0	0		1	4	2	4	1	2	2	4	4
1	2	2	3	0	0	0	2	6	6	6	6	6	6	6	6	6	6	6	6	6	6	6	6	0	0	0	0	0	0	0	0	0	0	0	0	0	0	0	1	none	1	1	1	1	4	4	4	4	2
1	2	2	3	0	0	0	1	1	1	5	5	6	1	1	1	1	1	3	3	1	2	1	3	0	0	0	0	0	1	0	1	1	0	0	0	0	0	0	0		3	4	2	1	4	4	4	4	5
1	2	2	2	0	0	0	2	6	6	6	6	6	6	6	6	6	6	6	6	6	6	6	6	0	0	0	0	0	0	0	0	0	0	0	0	0	0	0	1	Did not participate	3	3	3	3	3	3	3	3	3
1	2	2	1	1	0	1	1	4	2	4	4	1	1	1	3	2	6	1	2	1	4	2	5	1	0	0	0	0	1	1	0	0	0	0	0	0	0	0	0		4	5	4	3	5	5	5	5	5
1	2	2	2	0	0	0	2	1	1	2	2	4	1	1	2	1	2	5	5	1	1	1	1	0	0	0	0	0	0	1	0	0	0	1	1	0	0	0	0		1	4	4	5	1	3	4	4	4
1	2			0	0	0																		0	0	0	0	0	0	0	0	0	0	0	0	0	0	0	0
1	2	2	3	0	0	0	1	3	1	5	3	1	3	1	1	4	2	2	3	1	1	1	4	0	0	0	0	0	1	0	1	1	0	0	0	0	0	0	0		1	3	3	3	2	4	5	5	5
1	2	2	2	0	0	0	2	1	1	4	3	5	1	3	1	1	2	2	5	1	1	2	2	0	0	1	0	1	0	0	0	0	0	0	1	0	0	0	0		2	3	3	4	2	4	4	5	5
1	2	2	2	0	0	0	2	1	1	1	1	1	1	1	1	1	5	1	1	1	1	1	1	0	0	0	0	0	0	1	0	0	0	0	0	0	0	0	1	I have other priorities and wasn't able to help	3	3	3	3	3	3	3	3	3
1	2	2	3	0	0	0	1	1	1	5	4	1	3	1	4	4	1	2	1	1	3	1	3	0	0	0	0	0	1	0	0	0	1	0	0	0	0	1	0		3	4	4	4	2	2	2	4	4
1	2	2	2	0	0	0	1	1	1	5	4	1	1	1	1	1	1	2	2	1	3	1	5	0	0	0	0	0	1	0	0	0	0	0	0	0	0	1	0		4	5	5	5	4	5	5	5	5
1	2	1	2	0	0	0	2	3	5	4	4	3	2	5	2	5	5	3	3	3	2	1	5	0	0	0	0	0	0	0	1	0	1	0	0	1	0	0	0		4	5	4	4	3	5	5	5	5
1	2	2	2	0	0	0	2	1	2	3	2	1	1	1	1	1	5	1	1	1	1	2	5	0	0	0	0	0	0	1	0	0	0	0	0	0	0	0	0		3	5	2	2	3	5	2	2	5
1	2	2	2	0	0	0	1	2	1	4	2	4	2	1	4	1	4	3	4	1	5	1	4	0	0	0	0	0	1	1	0	0	0	0	0	0	0	1	0		1	1	3	4	1	1	2	4	5
1	2	2	2	0	0	0	1	1	1	5	3	1	4	1	4	4	1	2	2	1	3	1	5	0	1	0	0	0	1	1	0	0	0	0	0	0	0	0	0		1	2	5	5	2	2	5	5	4
1	2	2	2	0	0	0																		0	0	0	0	0	0	0	0	0	0	0	0	0	0	0	0
1	2	2	2	0	0	0	2	2	2	4	2	5	1	5	4	2	5	4	5	3	1	1	5	0	0	0	0	1	0	1	0	0	0	0	0	1	0	0	0		2	4	4	5	2	4	5	5	2
1	2	2	3	0	0	0																		0	0	0	0	0	0	0	0	0	0	0	0	0	0	0	0
1	2	2	2	0	0	0																		0	0	0	0	0	0	0	0	0	0	0	0	0	0	0	0
1	2	2	3	0	0	0	1	5	3	4	2	1	1	1	3	1	6	6	6	6	6	1	6	1	1	0	0	0	0	0	0	0	1	0	0	0	0	0	0		1	1	1	1	2	3	3	5	5
1	2	2	3	0	0	0	1	1	1	5	3	2	4	1	5	4	6	6	3	6	3	6	3	0	1	0	0	0	1	0	1	0	0	0	0	0	0	0	0		1	3	4	4	2	4	4	4	5
1	2	2	2	0	0	0	2																	0	0	0	0	0	0	0	0	0	0	0	0	0	0	0	0
1	2	2	3	0	0	0	1	4	1	5	4	1	1	1	3	1	1	1	1	1	1	1	3	1	1	0	0	0	1	0	0	0	0	0	0	0	0	0	0		3	3	2	4	2	4	2	5	5
1	2	2	3	0	0	0	1	2	6	5	4	1	1	3	2	1	4	4	4	1	4	4	4	0	0	0	0	1	1	0	0	0	0	1	0	0	0	0	0		2	5	5	5	2	5	5	5	5
1	2	2	2	0	0	0																		0	0	0	0	0	0	0	0	0	0	0	0	0	0	0	0
1	2	2	1	0	1	0																		0	0	0	0	0	0	0	0	0	0	0	0	0	0	0	0
1	2	2	3	0	0	0	1	1	1	5	3	1	1	1	1	1	1	1	1	1	5	1	5	0	0	0	0	0	1	0	1	0	0	0	0	0	0	1	0		1	2	2	5	2	2	2	5	3
1	2	2	3	0	0	0	1	2	1	5	4	1	1	1	2	1	3	2	1	1	2	1	2	0	0	1	0	0	1	0	1	0	0	0	0	0	0	0	0		2	5	3	5	4	5	5	5	5
1	2			0	0	0																		0	0	0	0	0	0	0	0	0	0	0	0	0	0	0	0
1	2	2	2	0	0	0	2	6	6	6	6	6	6	6	6	6	5	6	6	6	6	6	6	0	1	0	0	0	0	1	0	0	0	0	0	0	0	0	0		1	2	1	5	1	4	4	5	4
1	2	2	3	0	0	0	1	1	1	5	4	6	1	1	4	1	1	1	1	1	1	1	3	0	1	0	0	0	1	1	0	0	0	0	0	0	0	0	0		1	2	4	5	3	4	4	5	5
1	2	2	3	0	0	0	2	6	6	6	6	6	6	6	6	6	6	6	6	6	5	6	6	0	0	0	0	0	0	0	0	0	0	0	0	0	0	1	0
				0	0	0																		0	0	0	0	0	0	0	0	0	0	0	0	0	0	0	0
1	2	2	1	0	1	0	1	3	1	5	5	6	3	1	4	1	6	3	2	6	6	1	5	0	1	0	0	0	1	0	1	0	0	0	0	0	0	0	0		2	5	5	3	5	5	5	5	5
1	2	1	1	0	1	0	2	2	1	2	1	1	2	1	2	1	3	1	2	1	1	1	2	0	1	0	0	0	1	1	0	0	0	0	0	0	0	0	0		4	4	1	3	3	4	1	3	5
1	2	2	3	0	0	0	3																	0	0	0	0	0	0	0	0	0	0	0	0	0	0	0	0		1	2	1	1	1	4	4	4	4
1	2	2	2	0	0	0	1	1	1	4	4	1	1	1	4	1	2	4	3	1	1	2	3	0	1	0	0	0	0	0	1	0	0	1	0	0	0	0	0		2	4	3	4	1	4	5	5	5
1	2	2	3	0	0	0	1	3	1	4	4	1	3	1	5	3	1	2	2	1	4	4	4	0	1	0	0	0	1	0	0	1	0	0	0	0	0	0	0		1	4	3	5	1	2	3	5	5
1	2	2	2	0	0	0	1	1	1	5	5	2	3	1	1	3	3	3	3	3	4	1	5	0	0	0	0	0	1	1	1	0	0	0	0	0	0	0	0		1	2	4	4	1	1	4	4	3
1	2	2	3	0	0	0	1	1	1	5	4	1	1	1	3	1	1	1	1	1	1	1	3	0	0	0	0	0	1	0	1	0	0	0	0	0	0	1	0		5	5	5	5	5	5	5	5	5
1	2	2	3	0	0	0																		0	0	0	0	0	0	0	0	0	0	0	0	0	0	0	0
1	1			0	0	0																		0	0	0	0	0	0	0	0	0	0	0	0	0	0	0	0
1	1			0	0	0																		0	0	0	0	0	0	0	0	0	0	0	0	0	0	0	0
1	1			0	0	0																		0	0	0	0	0	0	0	0	0	0	0	0	0	0	0	0
1	2	2	1	0	1	0	1	3	3	3	3	3	3	3	3	3	3	3	3	3	3	3	3	1	1	1	0	0	0	0	0	0	0	0	0	0	0	0	0		3	3	3	3	3	3	3	3	3
1	1			0	0	0																		0	0	0	0	0	0	0	0	0	0	0	0	0	0	0	0
1	1			0	0	0																		0	0	0	0	0	0	0	0	0	0	0	0	0	0	0	0
1	2	2	1	1	0	0	1	1	1	5	5	1	1	2	2	1	1	1	4	2	2	1	4	0	0	0	0	0	1	0	1	0	0	0	1	0	0	0	0		2	4	4	4	3	5	5	5	4
1	1			0	0	0																		0	0	0	0	0	0	0	0	0	0	0	0	0	0	0	0
1	1			0	0	0																		0	0	0	0	0	0	0	0	0	0	0	0	0	0	0	0
2	2			0	0	0																		0	0	0	0	0	0	0	0	0	0	0	0	0	0	0	0
1	2	2	2	0	0	0	1	1	1	4	4	2	3	1	2	2	1	2	2	1	1	1	1	0	0	0	0	0	1	0	1	1	0	0	0	0	0	0	0		3	4	4	5	2	3	4	5	5
1	1			0	0	0																		0	0	0	0	0	0	0	0	0	0	0	0	0	0	0	0
1	1			0	0	0																		0	0	0	0	0	0	0	0	0	0	0	0	0	0	0	0
1	2	2	2	0	0	0	1	2	1	5	4	3	1	1	2	1	1	2	2	1	2	1	4	0	0	0	0	0	1	0	1	0	0	0	0	0	0	1	0		1	4	2	3	2	4	2	3	5
1	2	2	2	0	0	0	1	1	1	5	1	1	1	1	1	1	1	3	3	1	1	1	5	0	0	0	0	0	1	0	0	0	0	0	0	0	0	0	1	Had the skills and time to contribute	1	1	2	2	2	2	4	4	3
1	1			0	0	0																		0	0	0	0	0	0	0	0	0	0	0	0	0	0	0	0
1	2	2	2	0	0	0	1	1	1	5	4	1	1	1	1	1	1	1	5	1	1	1	1	0	0	0	0	0	1	0	1	0	0	0	1	0	0	0	0		1	5	4	5	1	5	5	5	5
1	1			0	0	0																		0	0	0	0	0	0	0	0	0	0	0	0	0	0	0	0
1	2			0	0	0																		0	0	0	0	0	0	0	0	0	0	0	0	0	0	0	0
1	1			0	0	0																		0	0	0	0	0	0	0	0	0	0	0	0	0	0	0	0
1	1			0	0	0																		0	0	0	0	0	0	0	0	0	0	0	0	0	0	0	0
1	1			0	0	0																		0	0	0	0	0	0	0	0	0	0	0	0	0	0	0	0
1	2	2	2	0	0	0	1	2	1	4	4	1	3	1	2	2	1	1	2	1	1	1	1	0	0	0	0	0	1	0	1	1	0	0	0	0	0	0	0		3	4	5	5	4	5	5	5	5
1	2	2	2	0	0	0	1	3	4	5	3	3	3	3	3	5	3	3	3	3	4	4	5	0	0	1	0	0	0	1	0	0	1	0	0	0	0	0	0		4	5	5	5	5	5	5	5	3
1	1			0	0	0																		0	0	0	0	0	0	0	0	0	0	0	0	0	0	0	0
1	1			0	0	0																		0	0	0	0	0	0	0	0	0	0	0	0	0	0	0	0
1	2	1	2	0	0	0	2	1	1	3	1	5	1	3	1	1	1	2	4	1	1	1	1	0	0	0	0	0	0	0	0	0	0	0	1	0	0	0	0		2	4	4	4	2	3	4	4	4
1	1			0	0	0																		0	0	0	0	0	0	0	0	0	0	0	0	0	0	0	0
1	2	2	2	0	0	0																		0	0	0	0	0	0	0	0	0	0	0	0	0	0	0	0
1	1			0	0	0																		0	0	0	0	0	0	0	0	0	0	0	0	0	0	0	0
1	2	2	2	0	0	0	1	1	2	4	1	1	1	1	1	1	3	3	5	1	1	1	3	0	0	0	0	0	1	0	0	0	0	1	1	0	0	0	0		3	3	3	3	4	5	5	5	4
1	1			0	0	0																		0	0	0	0	0	0	0	0	0	0	0	0	0	0	0	0
1	1			0	0	0																		0	0	0	0	0	0	0	0	0	0	0	0	0	0	0	0
1	2			0	0	0																		0	0	0	0	0	0	0	0	0	0	0	0	0	0	0	0
1	1			0	0	0																		0	0	0	0	0	0	0	0	0	0	0	0	0	0	0	0
1	1			0	0	0																		0	0	0	0	0	0	0	0	0	0	0	0	0	0	0	0
1	2			0	0	0																		0	0	0	0	0	0	0	0	0	0	0	0	0	0	0	0
1	1			0	0	0																		0	0	0	0	0	0	0	0	0	0	0	0	0	0	0	0
1	2			0	0	0																		0	0	0	0	0	0	0	0	0	0	0	0	0	0	0	0
1	1			0	0	0																		0	0	0	0	0	0	0	0	0	0	0	0	0	0	0	0
1	2	2	1	1	1	0	1	2	1	5	3	1	1	1	2	1	1	1	1	1	1	1	4	1	0	0	0	0	1	1	0	0	0	0	0	0	0	0	0		2	4	1	3	4	5	5	5	4
1	2	2	2	0	0	0	1	2	1	4	1	1	2	1	4	1	5	3	3	1	2	1	3	0	1	0	0	0	1	0	0	1	0	0	0	0	0	0	0		1	1	1	1	4	5	5	5	5
1	1			0	0	0																		0	0	0	0	0	0	0	0	0	0	0	0	0	0	0	0
1	2	2	3	0	0	0	1	1	1	5	3	1	1	1	3	1	1	1	1	1	1	1	5	0	1	0	0	0	1	1	0	0	0	0	0	0	0	0	0		1	2	2	5	1	2	2	5	4
1	2	2	2	0	0	0	2	2	3	5	4	5	3	3	3	3	3	3	2	3	3	3	3	0	0	0	0	0	1	0	1	0	1	0	0	0	0	0	0		4	5	2	4	3	3	3	3	4
1	2	2	2	0	0	0	2	1	1	2	2	5	2	2	2	2	5	4	4	2	2	2	2	0	0	0	0	0	0	1	0	0	0	0	1	1	0	0	0		1	2	2	2	2	2	5	5	4
1	2	2	2	0	0	0	1	2	1	4	4	1	4	1	4	1	1	1	1	1	5	1	4	0	1	0	0	0	0	0	0	1	0	0	0	0	0	1	0		1	1	1	1	5	5	5	5	4
1	2	2	1	1	1	0	1	1	1	5	3	2	1	1	3	3	2	3	4	3	3	3	3	0	1	0	0	0	1	0	1	0	0	0	0	0	0	0	0		4	4	4	4	4	4	4	4	4
1	2	2	1	0	0	1	3																	0	0	0	0	0	0	0	0	0	0	0	0	0	0	0	0		3	3	4	4	4	4	4	4	4
1	2	2	2	0	0	0	2	1	1	1	1	1	1	1	1	1	1	4	4	1	5	1	1	0	0	0	0	0	0	1	0	0	0	1	0	0	0	1	0		1	1	1	4	1	2	3	4	5
2	2			0	0	0																		0	0	0	0	0	0	0	0	0	0	0	0	0	0	0	0
1	2	2	1	0	1	0	1	4	4	4	4	4	4	2	4	4	4	2	2	3	3	4	4	0	0	0	0	0	0	1	1	0	1	0	0	0	0	0	0		4	3	2	4	4	2	3	4	4
1	2	2	2	0	0	0	1	2	1	5	3	3	2	1	1	4	2	2	4	1	3	1	4	0	0	0	0	0	1	1	0	0	1	0	0	0	0	0	0		2	3	2	4	3	4	3	4	4
1	2	2	2	0	0	0	2	6	1	3	3	5	1	1	1	1	4	4	4	3	1	1	1	0	0	0	0	0	0	1	0	0	0	1	0	1	0	0	0		2	3	3	4	1	2	3	4	4
1	2	2	2	0	0	0	1	3	3	3	3	3	3	3	3	3	3	3	3	3	3	3	3	0	0	1	1	0	0	0	1	0	0	0	0	0	0	0	0		2	3	3	3	3	3	3	3	3
1	2	2	2	0	0	0	1	3	2	4	3	2	2	2	2	2	6	6	6	6	3	2	3	0	1	0	0	0	1	0	0	1	0	0	0	0	0	0	0		2	4	4	4	4	4	4	4	5
1	2	2	2	0	0	0	1	1	1	5	4	5	2	1	3	3	4	4	5	1	5	4	2	0	0	0	0	0	1	0	0	0	0	0	0	1	0	1	0		1	2	4	4	1	2	5	5	5
1	2	2	2	0	0	0	1	1	1	5	2	4	2	1	1	1	4	1	1	1	1	1	1	0	0	0	0	0	1	1	0	0	0	0	0	0	0	0	1	Transportation	2	4	4	5	2	4	4	5	5
1	2	2	1	0	1	0	1	2	1	5	3	2	1	1	2	1	1	1	1	1	1	1	4	0	1	0	0	0	1	0	0	0	0	0	0	1	0	0	0		2	4	4	5	2	4	4	5	5
1	2	2	1	0	1	0	1	5	1	4	4	1	5	1	5	2	2	4	4	1	1	1	5	1	1	0	0	0	1	0	0	0	0	0	0	0	0	0	0		1	1	1	1	4	4	4	4	5
1	2	2	2	0	0	0	1	1	1	5	3	1	3	1	2	2	2	3	3	1	2	1	3	0	0	0	0	0	1	0	1	0	0	1	0	0	0	0	0		2	4	2	2	2	4	1	2	5
1	2	2	1	1	1	1	1	4	1	5	5	1	1	1	4	4	1	3	3	1	2	2	4	1	1	0	0	0	1	0	0	0	0	0	0	0	0	0	0		1	4	1	3	1	4	2	4	5
1	2	2	2	0	0	0	1	5	1	4	2	2	1	2	4	1	1	1	1	1	4	2	5	1	0	0	0	0	0	1	0	0	0	0	0	0	0	1	0		4	5	4	2	5	5	5	5	5
1	2	2	2	0	0	0	1	4	1	5	2	2	1	1	1	1	3	4	5	2	5	4	4	0	0	1	0	0	1	1	0	0	0	0	0	0	0	0	0		2	4	4	5	2	4	4	4	4
1	2	2	1	0	1	0	1	1	1	5	3	1	1	1	1	1	1	2	3	1	1	1	4	0	0	0	0	0	1	0	1	0	1	0	0	0	0	0	0		1	1	1	1	1	4	5	5	4
1	2	2	2	0	0	0	1	3	2	5	5	2	4	1	5	3	2	2	5	2	3	4	4	0	1	0	0	0	1	0	1	0	0	0	0	0	0	0	0		2	4	2	5	5	5	5	5	5
1	2	2	2	0	0	0	2	6	4	4	1	1	1	1	4	1	5	1	1	1	4	4	1	0	1	1	1	0	0	0	0	0	0	0	0	0	0	0	0		2	3	2	2	4	4	4	4	5
1	2	2	2	0	0	0	1	1	1	5	3	1	1	1	1	1	1	1	1	1	3	1	1	0	0	0	0	0	1	0	1	0	0	0	0	0	0	0	0		1	2	3	3	2	2	2	2	5
1	2	2	2	0	0	0	1	1	1	5	4	1	4	1	2	3	1	1	2	1	2	2	4	0	0	0	0	0	1	1	1	0	0	0	0	0	0	0	0		2	4	4	5	2	4	4	5	5
1	2	2	2	0	0	0	2	6	6	6	6	6	6	6	6	6	5	6	6	6	6	6	5	0	0	0	0	0	0	1	0	0	0	0	1	0	0	0	1	Wanted to work on other projects	1	4	2	2	1	4	5	5	5
1	2	2	2	0	0	0	1	3	1	5	4	3	1	1	4	3	3	3	3	3	3	5	4	0	0	1	0	0	1	0	1	0	0	0	0	0	0	0	0		4	5	5	5	4	4	4	4	5
1	2	2	2	0	0	0	1	1	1	5	1	1	1	1	1	3	1	2	2	1	1	1	4	0	0	0	0	0	1	0	0	0	1	0	0	0	0	0	0		2	4	3	4	2	4	3	5	5
1	2	2	2	0	0	0	1	1	1	5	3	1	1	1	2	4	6	6	6	6	6	4	3	0	1	1	0	0	1	0	0	0	0	0	0	0	0	0	0		1	1	1	2	3	3	5	5	5
1	2	2	2	0	0	0	1	3	1	5	4	1	1	1	1	1	1	1	1	1	1	1	4	0	0	0	0	0	1	1	1	0	0	0	0	0	0	0	0		2	4	4	4	2	4	4	4	4
1	2	2	1	1	1	0	1	2	1	4	4	1	2	1	3	1	1	3	3	2	3	3	4	0	1	0	0	0	1	0	1	0	0	0	0	0	0	0	0		5	5	5	5	5	5	5	5	5
1	1			0	0	0																		0	0	0	0	0	0	0	0	0	0	0	0	0	0	0	0
1	2	2	2	0	0	0	2	1	1	5	1	1	1	1	1	3	5	1	1	1	1	1	1	0	0	0	0	0	1	1	0	0	1	0	0	0	0	0	0		1	4	4	5	2	3	4	5	5
1	2	2	2	0	0	0	3																	0	0	0	0	0	0	0	0	0	0	0	0	0	0	0	0		2	2	2	4	4	4	4	4	5
1	2	2	2	0	0	0																		0	0	0	0	0	0	0	0	0	0	0	0	0	0	0	0
1	2	2	1	1	1	1																		0	0	0	0	0	0	0	0	0	0	0	0	0	0	0	0
1	2	2	2	0	0	0	1	1	1	4	4	1	3	1	1	1	1	1	3	1	3	1	4	0	0	0	0	0	1	1	0	1	0	0	0	0	0	0	0		3	4	4	4	3	4	5	5	5
1	2	2	2	0	0	0	2	6	1	3	6	6	6	6	3	6	4	5	5	1	1	1	1	1	0	0	0	0	0	1	0	0	0	0	0	0	0	0	0		1	1	1	1	1	1	1	1	5
1	2	2	2	0	0	0	1	1	1	5	1	4	2	1	1	1	2	3	2	1	5	1	2	0	0	0	0	0	1	0	0	0	0	0	0	1	0	1	0		1	4	4	4	1	4	5	5	5
1	2	2	2	0	0	0	1	1	1	5	4	1	3	1	3	1	2	4	1	1	1	1	3	0	1	0	0	0	1	0	0	1	0	0	0	0	0	0	0		1	1	1	1	1	1	4	4	2
1	2	2	2	0	0	0																		0	0	0	0	0	0	0	0	0	0	0	0	0	0	0	0
1	2	2	2	0	0	0	2	1	1	3	1	3	1	1	1	3	1	5	5	1	1	1	3	0	0	0	0	0	1	0	0	0	0	0	1	1	0	0	0		2	2	2	2	4	4	4	4	4
1	2	2	2	0	0	0																		0	0	0	0	0	0	0	0	0	0	0	0	0	0	0	0
2	2			0	0	0																		0	0	0	0	0	0	0	0	0	0	0	0	0	0	0	0
1	2	2	2	0	0	0	1	1	1	5	4	6	1	1	1	5	6	1	3	3	1	1	3	0	0	0	0	0	1	0	0	0	1	0	0	0	0	0	0		4	5	5	5	5	5	5	5	5
1	2	2	2	0	0	0	1	1	1	5	4	1	3	1	5	1	1	1	1	1	1	1	5	0	1	0	0	0	1	0	1	0	0	0	0	0	0	0	0		1	1	1	1	4	5	5	5	5
1	2	2	2	0	0	0																		0	0	0	0	0	0	0	0	0	0	0	0	0	0	0	0
1	2	2	2	0	0	0	2	1	1	1	1	5	1	1	3	1	1	1	5	1	1	1	1	0	0	0	0	0	0	0	0	0	0	0	1	1	0	1	0		1	1	1	1	4	5	5	5	2
1	2	2	2	0	0	0	1	2	1	5	3	1	1	1	1	1	2	2	3	1	3	1	4	1	0	0	0	0	1	0	0	0	0	0	0	0	0	1	0		4	4	4	4	5	5	5	5	5
1	2	2	2	0	0	0	1	3	1	5	4	1	1	1	1	1	1	2	2	1	1	1	4	0	0	0	0	0	1	0	0	0	0	0	0	0	0	0	0		3	4	5	5	3	3	5	5	5
1	1			0	0	0																		0	0	0	0	0	0	0	0	0	0	0	0	0	0	0	0
1	1			0	0	0																		0	0	0	0	0	0	0	0	0	0	0	0	0	0	0	0
1	2	2	1	0	1	0	1	2	1	5	2	2	1	1	3	2	1	2	3	2	4	1	5	0	0	0	0	0	1	1	0	0	0	0	0	0	0	1	0		2	5	4	4	2	5	5	5	5
1	2	2	2	0	0	0	1	1	1	5	2	2	3	1	1	1	3	2	4	1	1	1	4	0	0	0	0	0	1	1	0	0	0	0	1	0	0	0	0		1	1	1	1	4	4	4	5	4
1	2	2	2	0	0	0	1	2	2	5	5	2	3	2	2	2	2	3	3	1	2	1	3	0	0	0	0	0	1	0	1	0	0	0	1	0	0	0	0		3	4	4	5	2	4	4	5	5
1	1			0	0	0																		0	0	0	0	0	0	0	0	0	0	0	0	0	0	0	0
1	2	2	2	0	0	0	1	1	1	5	3	2	2	2	4	1	1	2	4	2	4	3	4	0	1	0	0	0	1	0	1	0	0	0	0	0	0	0	0		3	5	4	4	4	5	5	5	4
1	2	2	2	0	0	0	2	2	2	2	2	5	2	4	2	2	5	5	5	2	5	2	5	0	0	0	0	0	0	0	0	0	0	0	1	1	0	1	0		1	2	2	2	1	4	4	4	2
1	2			0	0	0																		0	0	0	0	0	0	0	0	0	0	0	0	0	0	0	0
1	2	2	2	0	0	0	1	1	1	5	4	2	3	1	4	3	2	4	4	1	1	3	2	0	1	0	0	0	1	0	0	0	0	1	0	0	0	0	0		3	5	4	5	2	5	5	5	5
1	2	2	2	0	0	0	1	2	3	5	5	1	1	1	1	1	4	1	4	1	2	4	2	0	0	1	0	0	1	0	1	0	0	0	0	0	0	0	0		1	2	2	3	4	4	5	5	4
1	2	2	1	0	1	0	3																	0	0	0	0	0	0	0	0	0	0	0	0	0	0	0	0		2	5	5	5	2	5	5	5	5
1	2	2	2	0	0	0	1	1	1	5	5	1	1	1	1	1	1	1	2	1	1	1	5	0	0	0	0	0	1	0	1	0	0	0	0	0	1	0	0		1	4	4	4	1	4	4	4	4
1	1			0	0	0																		0	0	0	0	0	0	0	0	0	0	0	0	0	0	0	0
1	2	2	2	0	0	0	1	1	1	5	3	4	1	1	1	5	1	1	5	5	5	1	5	0	0	0	0	0	1	0	0	0	1	0	1	0	0	0	0		4	5	4	4	3	4	4	4	5
1	2	2	1	0	1	0	1	2	2	5	4	2	4	2	4	4	2	4	5	5	4	2	2	0	1	0	0	0	1	0	0	0	0	0	1	0	0	0	0		1	1	2	4	1	1	3	4	5
1	2	1	1	0	1	0	1	1	1	5	1	1	1	1	1	1	1	1	1	1	1	1	5	0	0	0	0	0	1	0	0	0	0	0	0	0	0	0	1	Community support	4	4	4	4	5	5	5	5	5
1	2	2	2	0	0	0	1	3	3	5	4	4	4	2	4	4	2	3	4	4	3	2	3	1	1	0	0	0	1	0	0	0	0	0	0	0	0	0	0		1	2	4	4	4	4	4	4	5
1	2	2	2	0	0	0	1	1	1	4	4	1	1	1	4	1	1	1	1	1	1	1	4	0	1	0	0	0	1	1	0	0	0	0	0	0	0	0	0		3	5	3	5	5	5	5	5	5
1	2	2	2	0	0	0	1	1	1	4	1	1	1	3	1	1	1	3	3	1	3	2	3	0	0	1	0	0	1	0	0	0	0	0	0	0	0	1	0		1	2	2	2	1	1	4	4	5
1	2	2	2	0	0	0	1	1	1	4	2	1	3	1	2	3	1	1	2	1	3	1	3	0	0	0	0	0	1	0	0	1	1	0	0	0	0	0	0		3	3	3	3	3	3	3	3	5
1	2	2	2	0	0	0	1	1	1	5	4	1	1	1	4	2	3	2	3	1	1	4	5	0	1	0	0	0	1	0	0	0	0	0	0	0	0	0	1	Fear of being left behind in the resume-padding	1	5	2	4	3	5	5	5	5
1	2	2	2	0	0	0	2	2	2	2	2	2	2	2	2	2	2	2	2	2	2	2	2	0	0	0	0	0	0	0	0	0	0	0	0	1	1	1	0		2	2	2	2	4	4	4	4	4
1	2	2	2	0	0	0	1	4	3	4	4	1	3	1	4	1	1	1	1	1	1	4	4	1	1	1	0	0	0	0	0	0	0	0	0	0	0	0	0		1	5	4	4	1	4	4	4	5
1	2	2	2	0	0	0	1	1	1	5	4	1	1	1	3	1	1	2	3	1	1	4	1	0	1	1	0	0	1	0	0	0	0	0	0	0	0	0	0		3	2	2	4	3	4	4	4	4
1	2	2	2	0	0	0	2	4	1	5	5	1	2	1	1	1	4	4	4	1	1	1	2	0	0	0	0	0	1	1	1	0	0	0	0	0	0	0	0		2	4	4	4	2	4	4	4	4
1	2	2	2	0	0	0	1	3	1	5	4	6	3	1	4	2	1	1	3	1	3	1	4	0	1	0	0	0	1	0	1	0	0	0	0	0	0	0	0		4	5	2	4	5	5	1	5	5
1	2	2	2	0	0	0	2	1	1	1	1	2	1	1	1	1	3	3	4	1	4	1	4	0	0	0	0	0	0	1	0	0	0	0	1	0	0	1	0		1	2	3	3	1	3	5	5	4
1	2	2	2	0	0	0	2	6	1	2	1	1	1	1	1	1	1	3	4	1	1	1	1	0	0	0	0	0	1	0	0	0	0	1	1	0	0	0	0		1	2	2	4	1	2	1	5	4
1	2	2	2	0	0	0	1	2	2	5	4	6	4	1	4	5	1	5	5	5	1	2	4	0	0	0	0	0	1	0	0	0	1	0	1	0	0	0	0		1	2	2	5	1	2	2	5	4
1	2	2	2	0	0	0	2	6	6	6	6	6	6	6	6	6	3	3	5	6	5	6	6	0	0	0	0	0	0	0	0	0	0	0	1	1	0	1	0		2	5	5	5	3	3	3	3	4
1	2	1	2	0	0	0	1	1	1	5	4	1	1	1	3	1	1	1	3	2	3	1	5	0	1	0	0	0	1	1	0	0	0	0	0	0	0	0	0		1	5	5	4	5	5	5	5	5
1	2	2	2	0	0	0	2	6	1	6	6	4	6	1	6	6	5	3	5	4	6	1	6	0	0	0	0	0	0	1	0	0	0	1	1	0	0	0	0		2	3	2	2	2	5	5	5	4
1	2	2	2	0	0	0	2	6	6	6	6	5	6	4	6	6	3	5	5	6	6	6	6	0	0	0	0	0	0	0	0	0	0	1	1	1	0	0	0		1	2	3	3	1	2	3	3	5
1	2	2	2	0	0	0	2	1	1	1	5	1	5	1	1	4	3	4	5	1	1	1	4	0	0	0	0	0	0	0	1	1	0	0	1	0	0	0	0		1	1	1	1	4	4	5	5	4
1	2	1	1	1	0	0	1	4	1	5	5	1	1	1	5	1	1	1	1	1	5	1	1	0	1	0	0	0	1	0	1	0	0	0	0	0	0	0	0		4	4	3	3	4	5	3	3	4
1	2	2	2	0	0	0	1	1	3	5	3	3	1	1	5	3	1	5	5	1	4	5	5	0	0	1	0	0	0	1	1	0	0	0	0	0	0	0	0		2	2	2	5	1	1	1	5	1
1	2	2	2	0	0	0	2	6	6	6	6	6	6	6	6	6	4	4	5	6	6	6	6	0	0	0	0	0	0	1	0	0	0	1	1	0	0	0	0		2	2	2	3	2	3	3	5	5
1	1			0	0	0																		0	0	0	0	0	0	0	0	0	0	0	0	0	0	0	0
1	2	2	1	0	0	1	1	1	1	5	5	1	1	1	1	1	6	1	1	6	5	1	5	0	0	0	0	0	1	1	0	0	0	0	0	0	0	1	0		1	5	5	5	1	5	5	5	5
2	2			0	0	0																		0	0	0	0	0	0	0	0	0	0	0	0	0	0	0	0
1	2	2	2	0	0	0	2	1	1	2	2	5	2	3	1	3	4	5	5	2	3	1	2	0	0	0	0	0	0	0	0	0	0	1	1	1	0	0	0		2	5	5	5	3	5	5	5	5
1	2	2	1	0	1	0	1	1	1	5	5	3	3	1	4	1	3	3	4	1	5	3	4	0	0	0	0	0	1	1	0	0	0	0	0	0	0	1	0		1	5	3	5	1	5	2	5	5
1	2	2	2	0	0	0	1	3	1	5	3	1	2	1	2	1	1	3	3	1	1	1	3	1	0	0	0	0	1	0	0	1	0	0	0	0	0	0	0		1	1	1	1	5	5	5	5	4
1	2	2	2	0	0	0	1	6	6	5	3	2	1	1	3	3	1	1	4	1	1	3	3	0	1	0	0	0	1	0	0	0	1	0	0	0	0	0	0		1	4	1	2	1	4	1	3	5
1	2	2	2	0	0	0	1	1	4	5	3	4	4	5	3	4	4	5	5	3	5	5	4	0	0	1	1	0	0	0	0	0	0	0	1	0	0	0	0		1	1	3	3	2	4	5	5	4
1	1			0	0	0																		0	0	0	0	0	0	0	0	0	0	0	0	0	0	0	0
2	2			0	0	0																		0	0	0	0	0	0	0	0	0	0	0	0	0	0	0	0
1	2	2	1	0	1	0	1	1	1	5	3	1	1	1	1	1	1	1	1	1	5	3	5	0	0	0	0	0	1	1	0	0	0	0	0	0	0	0	1	Opportunity to explore interests and passions that I did not have time to do during clinical rotations (ie support people experiencing homelessness, this also indirectly was part of covid relief efforts as community orgs were scrambling for help due to low staff levels and additional needs that arose)	1	2	4	4	2	4	5	5	5
1	2	2	2	0	0	0	1	4	1	5	4	1	1	1	1	1	4	1	4	1	5	1	4	1	0	0	0	0	1	0	1	0	0	0	0	0	0	0	0		2	4	4	4	5	5	5	5	4
1	2	2	2	0	0	0	1	1	1	5	5	1	2	1	5	2	1	1	1	1	1	1	5	0	1	0	0	0	1	0	1	0	0	0	0	0	0	0	0		2	4	5	5	5	5	5	5	5
1	2	2	1	0	1	0	1	1	5	5	5	5	5	5	5	5	1	1	1	1	1	5	5	1	1	0	1	0	0	0	0	0	0	0	0	0	0	0	0		5	5	5	5	5	5	5	5	5
1	2	2	2	0	0	0	2	3	1	3	2	1	1	1	3	1	4	2	3	1	1	3	3	0	1	0	0	0	1	1	0	0	0	0	0	0	0	0	0		2	4	4	4	5	5	5	5	5
1	2	2	2	0	0	0	2	1	1	6	6	5	6	6	6	6	5	6	5	6	6	6	6	0	0	0	0	0	0	1	0	0	0	0	0	1	0	0	1	Currently studying for Step 1	3	4	4	3	2	4	4	3	4
1	2	2	2	0	0	0	2	3	2	3	3	5	2	5	1	1	6	6	6	1	1	1	1	0	0	0	0	0	0	1	0	0	1	1	1	0	0	0	0		1	2	3	5	2	4	5	5	5
1	2	2	2	0	0	0	1	2	1	5	5	3	3	1	2	1	3	3	4	1	3	3	5	0	0	0	0	0	1	0	1	0	0	0	0	0	0	0	1	The idea that I would probably have to explain what I did during the pandemic at some point in my career, and the desire to be able to learn something novel during this period. I feel less motivated about "putting it on my residency application" than just the desire to fill my time with a meaningful, medically-related experience that I can reflect on and gain perspective and value from.	1	2	2	2	3	4	4	4	4
1	2	2	1	0	1	0	1	5	3	3	3	1	2	1	1	4	1	1	1	1	1	3	4	1	0	0	1	0	0	1	0	0	0	0	0	0	0	0	0		3	4	3	4	3	4	4	4	5
1	2	2	1	1	0	0	1	4	1	4	3	1	2	1	4	4	2	2	2	2	2	2	5	1	1	0	0	0	1	0	0	0	0	0	0	0	0	0	0		1	1	1	1	2	4	4	4	4
1	2	2	2	0	0	0	1	2	1	4	4	3	2	1	4	1	1	1	3	2	1	1	4	0	1	0	1	0	1	0	0	0	0	0	0	0	0	0	0		4	5	5	2	5	5	5	5	5
1	2	2	2	0	0	0	1	1	1	5	1	1	1	1	4	1	4	4	4	1	4	1	4	0	1	0	0	0	1	1	0	0	0	0	0	0	0	0	0		1	2	2	2	2	4	4	5	5
1	2	2	2	0	0	0	1	2	2	4	4	2	2	2	4	2	2	3	3	1	4	2	4	0	0	0	0	0	1	1	1	0	0	0	0	0	0	0	0		2	2	2	4	2	4	4	4	5
1	2	2	2	0	0	0	1	3	1	5	3	1	2	1	2	3	1	3	3	1	4	1	3	0	0	0	0	0	1	0	1	0	0	0	0	0	0	1	0		2	4	2	4	4	5	2	4	5
1	2	2	2	0	0	0																		0	0	0	0	0	0	0	0	0	0	0	0	0	0	0	0
1	2	2	2	0	0	0	2	1	1	1	1	3	2	2	1	1	5	5	5	1	2	1	1	0	0	0	0	0	0	1	0	0	0	1	1	0	0	0	0		1	2	4	5	1	2	4	5	5
1	2	2	2	0	0	0	2	2	1	3	2	1	1	1	1	1	4	5	5	1	4	2	4	0	0	0	0	0	0	1	0	0	0	1	1	0	0	0	0		1	2	4	4	1	2	4	5	4
1	2	2	2	0	0	0																		0	0	0	0	0	0	0	0	0	0	0	0	0	0	0	0
1	2	2	2	0	0	0	1	1	1	5	4	1	2	1	1	2	3	2	2	2	1	1	3	0	0	0	0	0	1	1	1	0	0	0	0	0	0	0	0		1	1	1	2	2	3	4	5	4
1	2	2	2	0	0	0																		0	0	0	0	0	0	0	0	0	0	0	0	0	0	0	0
1	2	2	2	0	0	0	1	3	1	5	2	3	2	1	5	2	1	2	5	1	5	4	4	0	1	1	0	0	1	0	0	0	0	0	0	0	0	0	0		1	3	3	5	1	4	5	5	5
1	2	1	1	0	1	0																		0	0	0	0	0	0	0	0	0	0	0	0	0	0	0	0
1	2	2	3	0	0	0	1	3	2	5	3	1	1	1	3	3	4	4	5	1	1	2	3	0	0	0	0	0	1	0	0	0	0	1	1	0	0	0	0		1	2	2	2	1	4	5	5	4
1	2	2	2	0	0	0	1	1	1	4	3	1	1	1	1	1	1	1	1	1	3	4	3	0	0	1	0	0	1	0	1	0	0	0	0	0	0	0	0		1	3	4	5	1	2	4	5	5
1	2	2	2	0	0	0	1	1	1	5	3	1	1	1	1	1	1	3	3	1	3	1	5	0	0	0	0	0	1	1	0	0	0	0	0	0	0	1	0		3	4	4	4	4	4	5	5	5
1	2	2	1	0	1	0	2	1	1	3	3	1	1	1	1	1	1	1	1	1	1	1	1	0	0	0	0	0	1	0	1	0	0	0	0	0	0	1	0		1	3	4	4	1	1	4	4	5
1	2	2	2	0	0	0																		0	0	0	0	0	0	0	0	0	0	0	0	0	0	0	0
1	2	2	2	0	0	0	1	1	1	5	5	3	4	1	4	1	1	4	3	6	2	1	5	0	1	0	0	0	1	0	1	0	0	0	0	0	0	0	0		1	1	1	5	1	4	1	5	5
1	2	2	2	0	0	0	1	1	1	5	3	1	4	3	4	1	2	1	1	1	1	5	5	0	1	1	0	0	1	0	0	0	0	0	0	0	0	0	0		1	3	2	4
1	2	2	2	0	0	0	2	1	1	1	1	1	1	1	1	1	1	1	1	1	1	1	1	1	1	1	0	0	0	0	0	0	0	0	0	0	0	0	0		1	1	1	4	3	3	3	3	3
1	2	2	2	0	0	0	1	1	1	6	6	4	2	1	1	4	1	4	4	2	2	2	6	0	0	0	0	0	1	1	1	0	0	0	0	0	0	0	0		2	4	5	4	2	4	5	5	5
1	2	2	2	0	0	0																		0	0	0	0	0	0	0	0	0	0	0	0	0	0	0	0
1	2	2	2	0	0	0	1	2	2	4	4	3	2	1	5	2	2	3	4	2	5	4	5	0	1	0	0	0	0	0	1	0	0	0	0	0	0	1	0		2	2	1	4	1	3	3	3	5
1	2	2	2	0	0	0	2	5	1	3	1	3	1	4	3	1	5	5	5	1	5	2	1	0	0	0	0	0	0	1	0	0	0	1	1	0	0	0	0		1	1	3	3	2	3	4	4	4
1	2	2	2	0	0	0	2	1	3	3	1	5	2	4	4	1	4	5	5	2	3	4	3	0	0	0	1	0	0	0	0	0	0	1	1	0	0	0	0		1	1	1	1	4	3	3	4	4
1	2	2	2	0	0	0	1	1	1	4	2	1	2	1	4	3	3	3	3	1	3	2	4	0	1	0	0	0	1	0	1	0	0	0	0	0	0	0	0		2	3	3	4	3	4	4	4	5
1	2	2	2	0	0	0	2	1	2	3	1	5	1	5	1	1	3	4	5	2	1	3	3	0	0	0	0	1	0	0	0	0	0	0	1	1	0	0	0		1	3	3	4	1	4	4	5	5
1	2	2	2	0	0	0	2	6	6	6	6	6	6	6	6	6	6	6	6	6	6	6	6	0	0	0	0	1	0	0	0	0	0	1	1	0	0	0	0	I didn't end up helping with anything.	4	5	5	5	5	5	2	2	5
1	2	2	2	0	0	0	2	1	1	2	1	4	2	3	6	1	1	3	5	3	1	3	1	0	0	0	0	1	0	0	0	0	0	0	1	0	1	0	0		1	1	3	5	4	4	5	5	4
1	2	2	2	0	0	0	1	1	1	5	4	2	4	1	1	3	6	1	3	1	4	1	4	0	0	0	0	0	1	1	1	0	0	0	0	0	0	0	0		2	4	4	4	2	4	4	4	5
1	2	2	2	0	0	0																		0	0	0	0	0	0	0	0	0	0	0	0	0	0	0	0
1	2	2	3	0	0	0	2	3	1	2	1	5	1	1	2	6	5	5	5	6	5	1	4	0	0	0	0	0	0	1	0	0	0	0	1	0	0	1	0		1	1	1	1	1	4	5	5	2
1	2	2	2	0	0	0	1	1	1	3	1	3	3	1	6	1	1	3	3	6	3	4	4	0	0	0	0	0	1	1	0	0	0	1	0	0	0	0	0		1	1	2	2	1	1	5	5	2
1	2	2	2	0	0	0	1	3	1	5	5	1	3	1	4	1	4	4	4	1	1	1	2	1	1	0	0	0	1	0	0	0	0	0	0	0	0	0	0		1	2	2	2	3	4	4	5	4
1	1			0	0	0																		0	0	0	0	0	0	0	0	0	0	0	0	0	0	0	0
1	2	2	2	0	0	0	1	1	1	5	3	3	1	2	1	2	1	1	3	1	1	1	3	0	0	0	0	0	1	0	0	0	1	0	1	0	0	0	0		1	2	3	4	4	4	4	4	5
1	2	2	2	0	0	0	2	4	4	4	4	4	4	4	4	4	4	4	4	4	4	4	4	0	0	1	1	0	1	0	0	0	0	0	0	0	0	0	0		4	4	4	4	3	3	3	3	3
1	2	2	3	0	0	0	1	1	1	5	5	5	1	1	1	3	2	2	3	1	1	1	3	0	0	0	0	0	1	0	1	0	1	0	0	0	0	0	0		3	5	5	5	2	4	3	5	5
1	2	2	1	0	1	0	1	1	1	5	5	1	1	1	1	1	6	6	6	6	6	1	5	0	0	0	0	0	1	1	1	0	0	0	0	0	0	0	0		1	2	2	5	1	2	2	5	5
1	2	2	2	0	0	0																		0	0	0	0	0	0	0	0	0	0	0	0	0	0	0	0
1	2	2	2	0	0	0	1	5	3	4	3	5	4	3	5	3	3	5	4	1	2	4	4	1	1	0	0	0	0	0	0	0	0	1	0	0	0	0	0		1	2	2	2	3	3	5	5	4
1	2	2	2	0	0	0	1	1	1	5	5	5	1	3	1	1	6	4	5	1	5	1	3	0	0	0	0	0	1	1	1	0	0	0	0	0	0	0	0		3	3	3	5	3	3	3	5	3
1	2	2	2	0	0	0	1	1	2	4	2	3	2	3	1	3	4	2	3	2	4	4	3	0	0	1	1	0	0	0	0	0	0	0	0	0	0	1	0		3	3	3	3	3	4	4	4	5
2	2			0	0	0																		0	0	0	0	0	0	0	0	0	0	0	0	0	0	0	0
1	2	2	2	0	0	0	1	1	1	5	1	1	1	1	1	1	4	2	5	1	2	4	2	0	0	0	0	0	1	1	0	0	0	0	1	0	0	0	0		3	3	4	4	4	4	5	5	5
1	2	2	2	0	0	0	1	1	1	5	2	1	3	1	4	1	6	1	1	1	4	2	5	0	1	0	0	0	1	1	0	0	0	0	0	0	0	0	0		1	2	4	5	1	2	2	5	5
1	2	2	2	0	0	0	1	1	1	5	5	1	3	2	2	5	2	1	1	1	3	3	4	0	0	0	0	0	1	0	1	1	0	0	0	0	0	0	0		1	2	2	4	1	1	2	4	4
1	2	2	2	0	0	0	2	6	1	2	2	4	1	1	3	6	5	5	5	1	1	1	1	0	0	0	0	0	0	1	0	0	0	1	1	0	0	0	0		1	2	2	4	1	4	4	5	4
1	2	2	2	0	0	0	1	1	1	5	3	1	1	1	1	1	2	2	2	1	2	3	5	0	0	0	0	0	1	1	0	0	0	0	0	0	0	0	0		2	4	4	4	3	5	5	5	5
1	2	2	2	0	0	0	1	2	1	5	4	4	1	2	1	2	3	3	5	1	2	3	3	0	0	0	0	0	1	0	0	0	0	0	1	1	0	0	0		3	4	4	5	4	5	5	5	5
1	2	2	2	0	0	0	1	1	1	5	3	1	1	1	1	1	1	1	1	1	1	1	2	0	0	0	0	0	1	1	0	0	0	1	0	0	0	0	0		3	3	3	4	3	3	3	4	5
1	2	2	3	0	0	0	2	1	1	1	1	5	1	1	1	1	4	1	5	5	1	1	1	0	0	0	0	0	0	1	0	0	0	0	1	0	1	0	0		1	2	2	4	1	4	4	4	5
1	2	2	2	0	0	0	1	1	1	5	3	1	1	1	1	1	4	5	5	1	5	4	3	0	0	0	0	0	0	0	0	0	0	1	1	0	0	1	0		1	1	1	1	1	2	2	4	5
1	2	2	2	0	0	0	2	2	2	3	3	3	1	1	1	1	4	4	1	1	1	1	3	0	0	0	0	0	0	1	0	0	0	1	1	0	0	0	0		2	2	3	3	2	2	3	3	4
1	2	2	2	0	0	0	1	1	1	5	5	3	1	1	1	1	4	1	5	1	5	1	5	0	0	0	0	0	1	0	0	0	0	0	1	0	0	1	0		3	4	4	4	5	5	5	5	5
1	2	2	2	0	0	0	2	1	1	3	3	1	2	1	1	2	1	2	3	1	1	1	3	0	0	0	0	0	0	1	0	0	1	0	1	0	0	0	0		3	3	4	4	3	3	4	4	4
1	2	2	1	0	1	0	1	3	3	4	4	2	3	3	3	3	3	3	3	3	4	3	4	0	0	0	0	0	1	1	1	0	0	0	0	0	0	0	0		1	1	4	4	1	1	4	4	1
1	2	2	2	0	0	0	1	1	2	5	3	4	3	4	2	2	3	3	5	2	1	3	3	0	0	0	0	0	1	0	0	0	0	0	1	1	0	0	0		4	5	4	4	4	5	5	5	5
1	2	2	2	0	0	0	2	1	1	1	1	5	1	1	1	1	4	3	4	4	2	1	1	0	0	0	0	0	0	0	0	0	0	1	1	1	0	0	0		3	4	3	2	2	3	2	2	4
1	2	2	2	0	0	0	3																	0	0	0	0	0	0	0	0	0	0	0	0	0	0	0	0
1	1			0	0	0																		0	0	0	0	0	0	0	0	0	0	0	0	0	0	0	0
1	2	2	2	0	0	0	1	1	4	4	1	2	1	1	6	3	1	4	4	1	1	4	1	0	0	1	1	0	1	0	0	0	0	0	0	0	0	0	0		1	1	1	2	1	1	1	3	5
1	2	2	2	0	0	0																		0	0	0	0	0	0	0	0	0	0	0	0	0	0	0	0
1	2	2	1	1	0	0	1	1	1	5	2	1	1	1	3	2	2	2	3	1	3	1	4	0	1	0	0	0	1	1	0	0	0	0	0	0	0	0	0		3	4	3	4	5	5	5	5	4
1	2	2	2	0	0	0	2	1	1	3	3	6	2	2	1	1	1	1	2	2	5	1	3	0	0	0	0	0	1	0	1	0	1	0	0	0	0	0	0		2	1	2	2	1	1	1	1	1
1	2	2	2	0	0	0	2	6	6	3	6	5	6	6	6	6	4	4	5	6	6	3	6	0	0	0	0	0	0	0	0	0	0	1	1	1	0	0	0		1	1	1	1	1	4	5	5	4
1	1			0	0	0																		0	0	0	0	0	0	0	0	0	0	0	0	0	0	0	0
1	2	2	2	0	0	0	1	3	2	5	4	5	1	1	3	3	4	5	5	1	5	1	4	0	0	0	0	0	1	0	0	0	0	0	1	0	0	1	0		3	5	5	5	4	5	5	5	5
1	2	2	1	1	1	0	1	1	1	5	3	1	2	1	2	2	1	1	1	1	2	1	3	0	0	0	0	0	1	0	1	0	0	0	0	0	0	0	0		1	2	2	2	3	5	5	5	4
1	1			0	0	0																		0	0	0	0	0	0	0	0	0	0	0	0	0	0	0	0
1	2	1	2	0	0	0	1	1	1	6	2	3	1	1	1	6	1	3	3	1	4	1	3	0	0	0	0	0	1	0	0	0	1	0	1	0	0	0	0		3	4	5	5	3	5	5	5	5
1	2	2	2	0	0	0	1	1	5	3	1	1	1	1	1	1	1	1	1	1	1	1	2	0	1	0	1	0	1	0	0	0	0	0	0	0	0	0	0		1	5	1	2	3	4	3	3	5
1	2	2	2	0	0	0	2	1	1	3	3	1	3	2	3	1	5	5	5	1	1	3	1	0	0	0	0	0	0	1	0	0	0	1	1	0	0	0	0		1	2	2	2	1	2	4	5	4
1	1			0	0	0																		0	0	0	0	0	0	0	0	0	0	0	0	0	0	0	0
1	2	2	2	0	0	0	2	1	1	1	1	5	1	4	1	1	1	3	3	1	1	1	1	0	0	0	0	0	0	0	0	0	0	1	1	1	0	0	0		1	1	1	1	1	2	2	3	4
1	2	2	1	0	1	1	1	1	2	5	1	1	3	1	5	1	2	1	2	1	1	3	3	0	1	1	0	0	1	0	0	0	0	0	0	0	0	0	0		1	4	4	5	1	4	4	5	5
1	2	2	2	0	0	0	2	3	1	4	4	5	1	6	3	1	4	4	5	3	2	1	3	0	0	0	0	1	0	0	0	0	0	1	1	0	0	0	0		3	3	3	3	4	5	3	5	5
1	2	2	1	0	1	0	1	4	1	4	3	1	4	1	3	1	3	1	3	1	3	2	1	1	1	0	0	0	1	0	0	0	0	0	0	0	0	0	0		5	5	5	5	5	5	5	5	5
1	2	2	2	0	0	0	1	1	1	3	2	1	1	1	4	1	1	3	4	1	1	3	3	0	1	0	0	0	1	0	0	0	0	0	1	0	0	0	0		1	4	2	4	1	3	2	4	5
1	2	1	2	0	0	0	2	2	2	2	2	2	2	2	2	2	2	2	2	2	2	2	2	0	1	0	0	1	0	0	0	0	0	1	0	0	0	0	0		2	2	2	2	2	2	2	2	2
1	2	2	2	0	0	0	1	4	2	5	4	4	5	3	1	1	5	4	5	2	5	5	5	0	0	0	0	0	1	1	0	1	0	0	0	0	0	0	0		2	2	2	4	4	4	4	4	5
1	2	2	2	0	0	0	1	2	1	5	5	4	1	1	1	4	1	4	4	1	1	1	4	0	0	0	0	0	1	1	1	0	0	0	0	0	0	0	0		1	2	2	5	2	2	3	5	5
1	2	2	2	0	0	0	2	1	1	4	4	6	1	6	1	6	4	5	5	6	6	6	6	0	0	0	0	0	0	1	0	0	0	1	1	0	0	0	0		1	3	4	5	2	4	5	5	5
1	2	2	2	0	0	0	2	1	4	4	1	4	1	1	6	1	5	5	5	1	6	4	6	0	0	0	0	0	0	1	0	0	0	1	1	0	0	0	0		1	1	1	2	1	1	4	4	5
1	2	2	2	0	0	0	2	6	1	3	1	4	1	1	3	1	5	5	5	4	5	1	3	0	0	0	0	0	0	0	0	0	0	1	0	1	0	1	0		1	1	1	1	2	5	5	5	5
1	2	2	2	0	0	0	1	3	1	5	4	1	3	1	3	1	2	2	5	1	1	1	5	0	0	0	0	0	1	0	1	0	0	0	1	0	0	0	0		3	5	4	4	5	5	5	5	5
1	1			0	0	0																		0	0	0	0	0	0	0	0	0	0	0	0	0	0	0	0
1	2			0	0	0																		0	0	0	0	0	0	0	0	0	0	0	0	0	0	0	0
1	2	2	2	0	0	0	1	1	1	5	1	1	1	1	1	1	3	1	3	1	1	1	3	0	0	0	0	0	1	1	0	0	0	0	1	0	0	0	0		2	5	5	5	4	5	5	5	5
1	1			0	0	0																		0	0	0	0	0	0	0	0	0	0	0	0	0	0	0	0
1	2	2	3	0	0	0	1	5	1	4	4	1	3	1	3	1	1	1	1	1	1	1	2	1	1	0	0	0	0	0	1	0	0	0	0	0	0	0	0		1	2	4	4	2	3	4	4	4
1	2	2	3	0	0	0	2	1	1	4	2	1	1	1	1	1	1	3	3	1	6	1	3	0	0	0	0	0	0	0	0	0	0	1	1	0	0	1	0		2	4	3	3	2	4	4	4	4
1	2	2	2	0	0	0	1	1	1	5	2	1	2	1	3	1	1	1	1	1	1	1	5	0	1	0	0	0	1	1	0	0	0	0	0	0	0	0	0		2	3	3	3	4	4	4	5	4
1	2	2	1	0	1	0	1	1	1	5	4	3	2	1	1	1	1	4	5	1	3	1	4	0	0	0	0	0	1	0	1	0	0	0	1	0	0	0	0		1	1	1	3	4	5	5	5	4
1	2	2	2	0	0	0	2	2	1	4	1	2	1	1	1	1	5	5	5	5	1	1	1	0	0	0	0	0	0	0	0	0	0	1	1	1	0	0	0		3	3	3	3	3	3	3	3	4
1	2	2	3	0	0	0	3																	0	0	0	0	0	0	0	0	0	0	0	0	0	0	0	0		1	1	1	1	5	5	5	5	5
1	2	2	2	0	0	0	1	1	1	5	4	1	1	1	3	2	3	3	4	1	2	1	3	0	0	0	0	0	1	1	0	0	0	0	0	0	0	1	0		1	2	3	3	2	4	4	5	5
1	2	2	2	0	0	0	1	1	1	5	1	3	2	1	1	1	2	4	4	1	1	1	2	0	0	0	0	0	1	0	0	1	0	0	0	1	0	0	0		2	3	4	5	5	5	5	5	3
1	2	2	2	0	0	0	1	1	1	5	1	4	1	1	1	4	1	3	4	2	3	1	5	0	0	0	0	0	1	0	0	0	0	0	0	1	0	0	0		1	1	1	1
1	2	2	2	0	0	0	1	4	1	4	3	3	1	1	3	3	1	4	2	1	1	1	3	1	1	0	0	0	1	0	0	0	0	0	0	0	0	0	0		2	4	4	4	2	2	5	5	2
1	2	2	1	0	1	0	1	1	1	5	4	2	4	1	5	4	3	3	2	2	5	3	3	0	1	0	0	0	1	0	1	0	0	0	0	0	0	0	0		2	4	3	4	2	4	4	4	4
2	2			0	0	0																		0	0	0	0	0	0	0	0	0	0	0	0	0	0	0	0
1	2	2	2	0	0	0	1	1	1	5	5	5	1	1	2	1	5	2	4	4	4	3	4	0	0	1	0	0	0	0	0	0	0	0	1	0	0	1	0		1	1	1	1	2	4	5	5	2
1	2	2	2	0	0	0	2	1	1	1	1	2	1	2	1	1	3	3	3	1	1	1	3	0	0	0	0	0	0	1	0	0	0	1	1	0	0	0	0		1	1	1	1	1	4	5	5	5
1	2	2	2	0	0	0	3																	0	0	0	0	0	0	0	0	0	0	0	0	0	0	0	0		3	4	2	2	4	4	4	4	4
1	2	2	2	0	0	0	1	1	2	6	1	5	1	1	1	5	1	3	5	2	3	1	6	0	0	0	0	0	1	0	0	0	0	0	0	1	0	0	0		1	1	1	1	4	4	5	5	4
1	2	2	2	0	0	0	1	1	1	5	4	1	1	1	3	2	3	3	4	1	2	1	3	0	0	0	0	0	1	1	0	0	0	0	0	0	0	1	0		1	2	3	3	2	4	4	5	5
1	2	2	2	0	0	0	2	2	1	6	6	6	6	6	6	6	6	6	6	6	6	6	6	0	0	0	0	0	0	0	0	0	0	0	0	0	0	0	1	Did not volunteer. Chose to work on research, step 2, and application season requirements	2	4	4	5	2	4	5	5	5
1	2	2	2	0	0	0	2	1	1	3	1	6	1	1	1	1	3	5	3	1	1	2	6	0	0	0	0	0	0	1	0	0	0	1	1	0	0	0	0		1	1	1	1	2	4	4	4	5
1	2	2	2	0	0	0	1	1	1	5	3	1	1	1	1	1	3	1	1	1	4	2	4	0	0	0	0	0	1	1	0	0	0	0	0	0	0	1	0		1	4	4	4	1	3	4	4	5
1	2	2	2	0	0	0	1	1	1	5	1	5	1	2	1	1	1	5	5	4	1	1	5	0	0	0	0	0	1	1	0	0	0	0	1	0	0	0	0		1	2	2	3	2	4	5	5	5
1	2	2	2	0	0	0	2	2	2	2	2	2	2	2	1	1	1	5	5	2	5	1	1	0	0	0	0	0	0	0	0	0	0	1	1	0	0	0	1	On a research year	3	3	3	3	4	4	5	5	5
1	2	2	2	0	0	0	2	1	1	1	1	1	1	1	1	1	5	1	1	1	1	1	1	0	0	0	0	0	0	1	0	0	0	0	0	0	0	0	1	I do not have time given how time consuming our M1 cirriculum is	2	2	2	2	2	4	4	4	5
1	2	2	2	0	0	0	2	6	6	6	6	6	6	6	6	6	6	6	6	6	6	6	6	0	0	0	0	0	1	0	0	0	0	0	1	1	0	0	0		3	5	5	5	3	4	4	4	5
1	2	2	2	0	0	0	1	3	1	5	3	3	3	1	1	3	1	1	1	1	3	1	3	0	0	0	0	0	1	0	0	0	0	0	0	0	0	0	0		3	3	3	3	3	3	3	3	5
1	2	2	2	0	0	0	1	3	3	4	1	2	3	2	3	3	2	4	4	2	3	4	3	0	0	0	0	0	1	0	0	0	0	0	1	0	0	1	0		1	2	4	4	1	2	3	4	5
1	2	1	2	0	0	0	2	6	1	2	2	6	1	1	1	1	1	5	5	1	1	1	1	0	0	0	0	0	0	0	0	0	0	1	1	0	0	0	1	I am an MSTP student and I am working on my thesis from home	2	2	2	2	2	2	2	2	2
1	2	2	2	0	0	0	2	2	2	3	3	5	1	1	2	2	3	5	5	2	2	2	3	0	0	0	0	0	1	0	0	0	0	1	1	0	0	0	0		2	3	3	4	2	3	3	4	5
1	2	2	2	0	0	0	1	1	1	5	3	1	1	1	1	1	1	1	4	1	3	1	5	0	0	0	0	0	1	1	0	0	0	0	1	0	0	0	0		4	4	4	3	5	5	5	5	5
1	2	2	3	0	0	0	3																	0	0	0	0	0	0	0	0	0	0	0	0	0	0	0	0		1	2	2	3	1	2	4	5	4
1	2	2	2	0	0	0																		0	0	0	0	0	0	0	0	0	0	0	0	0	0	0	0
1	2	2	2	0	0	0	1	1	1	5	2	6	1	1	1	1	1	4	4	4	5	1	4	0	0	0	0	0	1	1	1	0	0	0	0	0	0	0	0		2	4	4	4	5	5	5	5	5
1	2	2	2	0	0	0	1	2	1	5	3	1	1	1	1	1	1	1	5	2	5	1	4	0	0	0	0	0	1	0	0	0	0	0	1	0	0	1	0		4	4	5	5	3	4	5	5	5
1	2	2	3	0	0	0	1	1	1	5	2	4	6	1	2	2	1	3	5	1	5	1	4	0	0	0	0	0	1	0	0	0	0	0	1	0	0	1	0		1	3	3	3	2	4	5	5	5
2	2			0	0	0																		0	0	0	0	0	0	0	0	0	0	0	0	0	0	0	0
1	1			0	0	0																		0	0	0	0	0	0	0	0	0	0	0	0	0	0	0	0
1	2	2	2	0	0	0	1	1	1	6	6	6	1	1	6	1	1	1	1	1	6	1	3	0	1	0	0	0	1	0	0	0	0	0	0	1	0	0	0		2	4	4	5	1	4	3	4	4
1	2	2	2	0	0	0																		0	0	0	0	0	0	0	0	0	0	0	0	0	0	0	0
1	2	2	3	0	0	0	2	1	2	4	3	4	1	1	1	1	1	4	5	3	2	1	2	0	0	0	0	0	0	0	0	0	1	1	1	0	0	0	0		1	4	1	1	4	5	5	5	5
1	2	2	2	0	0	0	1	4	1	4	4	5	4	1	1	5	4	5	5	6	1	1	2	1	0	0	0	0	0	1	0	0	0	0	0	1	0	0	0		1	4	2	4	4	5	5	5	4
1	2	2	2	0	0	0	1	1	2	5	3	1	2	4	2	1	5	3	3	1	1	3	2	0	0	1	0	0	1	1	0	0	0	0	0	0	0	0	0		2	4	4	4	2	5	5	5	5
1	2	2	2	0	0	0																		0	0	0	0	0	0	0	0	0	0	0	0	0	0	0	0
1	2	2	3	0	0	0	1	4	3	5	1	1	4	2	5	1	4	1	1	1	4	4	4	1	1	1	0	0	0	0	0	0	0	0	0	0	0	0	0		3	4	4	5	2	5	5	5	5
1	2	2	2	0	0	0	1	5	2	5	5	1	3	1	1	1	4	4	4	4	4	4	2	1	0	0	0	0	1	0	0	0	0	0	1	0	0	0	0		2	4	3	4	1	4	4	4	4
1	2	2	3	0	0	0	1	1	1	5	5	5	3	1	3	6	1	1	1	1	5	1	5	0	1	0	0	0	1	0	1	0	0	0	0	0	0	0	0		4	5	5	5	3	5	5	5	5
1	2	2	2	0	0	0	2	1	1	1	1	3	1	1	1	1	5	5	5	1	1	1	5	0	0	0	0	0	0	0	0	0	0	1	1	1	0	0	0		1	3	1	3	1	4	3	5	4
1	2	2	2	0	0	0	1	1	1	5	5	1	1	1	2	2	1	3	2	1	2	1	5	0	0	0	0	0	1	1	1	0	0	0	0	0	0	0	0		1	1	1	1	4	4	4	4	5
1	2	2	2	0	0	0	2	6	6	6	6	5	6	6	6	6	6	5	6	6	6	6	6	0	0	0	0	1	0	0	0	0	0	1	1	0	0	0	0		1	4	4	5	2	5	5	5	4
1	2	2	2	0	0	0	1	1	1	5	1	3	1	1	3	1	1	4	1	1	5	1	3	0	1	0	0	0	1	0	0	0	0	0	0	0	0	1	0		4	5	1	3	5	5	5	5	4
1	1			0	0	0																		0	0	0	0	0	0	0	0	0	0	0	0	0	0	0	0
1	2	2	2	0	0	0																		0	0	0	0	0	0	0	0	0	0	0	0	0	0	0	0
1	1			0	0	0																		0	0	0	0	0	0	0	0	0	0	0	0	0	0	0	0
1	2	2	2	0	0	0	2	1	1	1	1	1	1	1	1	1	5	1	3	1	1	1	5	0	0	0	0	0	0	1	0	0	0	1	0	0	0	0	1	Child care	3	4	4	4	3	4	4	4	5
1	2	2	2	0	0	0	3																	0	0	0	0	0	0	0	0	0	0	0	0	0	0	0	0		1	4	4	5	1	5	5	5	3
1	2	2	2	0	0	0	2	1	1	3	1	2	1	3	1	1	4	5	5	1	5	1	1	0	0	0	0	0	0	0	0	0	0	1	1	0	0	1	0		2	2	2	2	1	1	3	3	4
1	2	2	1	1	1	1	1	1	1	5	4	2	2	1	2	5	1	2	2	2	4	1	5	0	0	0	0	0	1	0	1	0	0	0	0	0	0	0	1	Moral obligation	4	5	3	5	5	5	5	5	5
1	2	2	1	0	1	0	1	2	1	5	4	3	2	1	3	3	2	3	4	3	2	2	3	0	0	0	0	0	1	0	1	0	0	0	1	0	0	0	0		3	4	4	4	5	5	5	5	5
1	1			0	0	0																		0	0	0	0	0	0	0	0	0	0	0	0	0	0	0	0
2	1			0	0	0																		0	0	0	0	0	0	0	0	0	0	0	0	0	0	0	0
1	1			0	0	0																		0	0	0	0	0	0	0	0	0	0	0	0	0	0	0	0
1	2			0	0	0																		0	0	0	0	0	0	0	0	0	0	0	0	0	0	0	0
1	2	2	2	0	0	0	3																	0	0	0	0	0	0	0	0	0	0	0	0	0	0	0	0		4	5	4	5	4	5	4	5	5
1	2	2	2	0	0	0	1	1	1	5	1	1	1	1	1	1	3	2	4	1	4	1	2	0	0	0	0	0	1	0	1	0	0	0	0	0	0	1	0		2	4	5	5	4	5	5	5	5
1	1			0	0	0																		0	0	0	0	0	0	0	0	0	0	0	0	0	0	0	0
1	1			0	0	0																		0	0	0	0	0	0	0	0	0	0	0	0	0	0	0	0
1	1			0	0	0																		0	0	0	0	0	0	0	0	0	0	0	0	0	0	0	0
1	2	2	3	0	0	0	1	1	1	5	4	1	1	1	1	1	1	3	2	1	1	1	4	0	1	0	0	0	1	1	0	0	0	0	0	0	0	0	0		4	5	5	5	5	5	5	5	5
1	2	2	2	0	0	0	1	1	1	5	4	3	1	3	1	1	1	3	4	3	4	4	4	0	0	1	0	1	1	0	0	0	0	0	0	0	0	0	0		3	3	3	3	3	4	4	5	3
1	2	2	2	0	0	0	1	1	6	5	1	6	2	2	4	2	2	2	2	6	2	4	4	0	1	0	0	0	1	0	0	0	0	0	0	0	0	0	1
1	2	2	2	0	0	0	2	2	1	4	4	5	3	3	3	3	4	2	4	4	5	3	2	0	0	0	0	0	0	0	0	0	0	0	1	1	0	1	0		3	4	4	4	3	4	4	4	5
1	1			0	0	0																		0	0	0	0	0	0	0	0	0	0	0	0	0	0	0	0
1	2	2	3	0	0	0	2	2	2	2	2	1	1	1	1	1	5	1	1	1	5	1	5	0	0	0	0	0	0	1	1	0	0	0	0	0	0	1	0		4	5	2	4	5	5	2	3	5
1	2	2	2	0	0	0	1	1	1	5	2	1	1	1	2	1	5	2	5	1	5	3	5	0	0	0	0	0	1	1	0	0	0	0	0	0	0	1	0		2	4	4	4	5	5	5	5	5
1	2	2	2	0	0	0																		0	0	0	0	0	0	0	0	0	0	0	0	0	0	0	0
1	2	2	2	0	0	0	1	1	1	5	4	2	4	2	1	2	3	3	3	4	4	2	4	0	0	0	0	0	1	1	0	0	0	0	0	0	0	1	0		1	1	2	4	1	4	5	5	4
1	2	2	2	0	0	0	1	3	1	5	3	1	2	1	1	2	4	3	2	2	1	1	4	0	0	0	0	0	1	1	0	0	0	1	0	0	0	0	0		1	1	1	1	5	5	5	5	3
1	2	2	2	0	0	0																		0	0	0	0	0	0	0	0	0	0	0	0	0	0	0	0
1	2	2	2	0	0	0	1	4	6	5	4	6	4	6	3	4	6	5	4	6	6	3	5	0	0	0	0	0	1	1	0	1	0	0	0	0	0	0	0		1	2	3	5	2	5	5	5	5
1	2	2	2	0	0	0	1	1	1	5	1	1	1	1	6	5	1	3	3	6	6	1	4	0	0	0	0	0	1	1	0	0	0	0	0	0	0	0	1	Was able to use my skills to volunteer virtually for free clinic, thus no exposure risk but still serving the community	1	1	4	4	2	2	5	5	4
1	1			0	0	0																		0	0	0	0	0	0	0	0	0	0	0	0	0	0	0	0
1	2	1	1	1	1	0	1	1	1	5	2	6	6	6	6	6	6	6	6	6	6	6	2	0	0	0	0	0	1	1	0	0	0	0	0	0	0	1	0		3	4	4	4	5	5	5	5	5
1	2	2	3	0	0	0	1	1	1	5	5	3	3	1	3	1	1	3	4	2	3	2	4	0	1	0	0	0	1	0	0	0	0	0	0	0	0	1	0		2	3	3	4	2	3	3	4	4
2	1			0	0	0																		0	0	0	0	0	0	0	0	0	0	0	0	0	0	0	0
1	1			0	0	0																		0	0	0	0	0	0	0	0	0	0	0	0	0	0	0	0
1	2	2	2	0	0	0	1	2	1	5	2	1	1	1	3	3	1	1	1	1	1	3	4	0	1	0	0	0	1	0	0	0	1	0	0	0	0	0	0		1	2	2	3	1	2	3	3	4
1	2	2	1	1	1	1	1	1	1	5	4	1	1	1	3	2	1	3	3	1	2	1	3	0	0	0	0	0	1	1	0	0	0	0	0	0	0	1	0		3	3	3	3	3	3	3	3	4
1	2	2	2	0	0	0	2	1	1	4	3	1	1	1	1	1	1	6	6	1	1	1	1	0	0	0	0	0	0	0	0	0	0	1	1	0	1	0	0		2	2	2	4	1	1	3	4	5
1	2	2	2	0	0	0																		0	0	0	0	0	0	0	0	0	0	0	0	0	0	0	0
1	2	2	2	0	0	0	2	1	1	2	2	3	2	2	1	1	4	1	4	1	1	1	2	0	0	0	0	0	0	1	0	0	0	0	1	0	0	0	1	No alternative childcare for my infant	2	4	4	3	4	4	4	4	4
1	2	2	2	0	0	0	1	1	1	5	5	5	3	1	1	2	2	3	5	1	5	4	3	0	0	0	0	0	1	0	1	0	0	0	1	0	0	0	0		1	4	5	5	1	4	5	5	5
1	2	2	2	0	0	0	1	1	1	5	1	1	1	1	2	1	4	1	3	6	4	1	2	0	0	0	0	0	1	1	0	0	0	0	0	0	0	0	0		4	5	3	5	5	5	5	5	5
1	2	2	3	0	0	0																		0	0	0	0	0	0	0	0	0	0	0	0	0	0	0	0
1	2	2	2	0	0	0	2	1	1	1	1	1	1	1	1	1	1	1	1	1	1	1	1	0	0	0	0	0	0	1	0	0	0	0	1	0	0	1	0		1	1	2	2	4	4	5	5	5
1	2	2	3	0	0	0	2	1	1	3	3	5	1	5	1	1	3	4	5	1	5	3	3	0	0	0	0	0	0	0	0	0	0	1	1	1	0	0	0		1	1	1	1	2	4	5	5	4
1	2	2	2	0	0	0	3																	0	0	0	0	0	0	0	0	0	0	0	0	0	0	0	0		2	2	4	5	1	2	4	5	5
1	2	2	3	0	0	0	1	1	1	5	2	1	1	1	2	1	3	1	1	1	3	2	3	0	0	0	0	0	1	1	0	0	0	0	0	0	0	1	0		4	5	4	4	4	5	4	4	5
1	2	2	3	0	0	0	3																	0	0	0	0	0	0	0	0	0	0	0	0	0	0	0	0		4	4	5	5	5	5	5	5	5
1	2	2	1	1	0	0	1	5	1	5	5	1	4	2	5	1	4	2	4	1	5	2	3	1	1	0	0	0	1	0	0	0	0	0	0	0	0	0	0
1	2	2	1	1	1	1	1	1	1	5	4	6	1	1	1	1	6	1	1	6	4	1	3	0	0	0	0	0	1	0	1	0	0	0	0	0	0	1	0		1	5	1	1	5	5	5	5	5
1	2	2	2	0	0	0	2	5	1	1	1	1	1	5	1	1	1	5	5	1	1	1	1	0	0	0	0	0	0	0	0	0	0	1	1	0	0	0	0		1	1	1	4	1	1	1	5	5
1	2	2	2	0	0	0	1	1	1	5	2	1	1	1	3	1	1	1	1	1	3	1	5	0	0	0	0	0	1	1	0	0	0	0	0	0	0	1	0		1	3	4	4	1	4	4	4	5
1	2	2	2	0	0	0	2	1	1	3	2	5	1	4	1	2	2	4	5	2	2	1	1	0	0	0	0	1	0	0	0	0	0	0	1	1	0	0	0		3	4	4	4	2	4	5	5	4
1	2	2	2	0	0	0	2	3	3	4	4	2	3	1	1	1	1	2	3	3	2	2	2	0	0	0	0	0	1	1	0	1	0	0	0	0	0	0	0		3	3	5	5	5	5	5	4	5
1	2	2	2	0	0	0	2	6	6	4	4	4	6	6	6	6	2	5	5	5	5	1	2	0	0	0	0	0	1	1	0	0	0	0	0	0	0	1	0		5	5	5	5	5	5	5	5	5
1	2	2	2	0	0	0	1	1	2	2	2	5	1	1	2	1	2	2	5	1	1	4	2	0	0	1	0	0	0	1	0	0	0	0	0	1	0	0	0		1	1	1	1	1	1	1	3	4
1	2	2	2	0	0	0	2	6	6	6	6	5	6	6	6	6	5	4	5	6	6	6	6	0	0	0	0	0	0	1	0	0	0	0	1	1	0	0	0		1	2	2	2	3	4	4	5	5
1	2			0	0	0																		0	0	0	0	0	0	0	0	0	0	0	0	0	0	0	0
1	2	2	2	0	0	0	1	1	1	4	1	1	1	1	1	1	1	4	4	1	1	3	3	0	0	1	0	0	1	0	0	0	0	1	0	0	0	0	0		1	1	1	1	2	3	3	3	4
1	2	2	2	0	0	0	1	3	1	5	4	1	3	1	3	2	1	4	5	1	4	2	5	0	1	0	0	0	1	0	0	0	0	0	1	0	0	0	0
1	2	2	2	0	0	0	1	3	2	5	4	1	3	1	3	3	1	1	3	1	4	2	3	0	0	0	0	0	1	0	1	0	1	0	0	0	0	0	0		3	5	5	5	3	5	5	5	5
1	2	2	2	0	0	0	1	2	1	5	3	5	2	1	4	4	2	5	5	5	1	5	3	0	0	0	0	0	1	0	0	0	0	1	0	1	0	0	0		1	1	1	5	2	4	3	4	4
1	1			0	0	0																		0	0	0	0	0	0	0	0	0	0	0	0	0	0	0	0
1	2	2	1	1	1	1	1	5	3	3	4	2	3	3	4	3	4	4	4	5	2	3	4	1	0	0	1	0	0	1	0	0	0	0	0	0	0	0	0		4	3	4	5	4	3	2	3	4
1	2	2	2	0	0	0	2	1	1	2	3	3	1	1	1	1	1	2	2	1	2	1	1	0	0	0	0	0	0	1	0	0	0	0	1	0	0	1	0		1	1	1	1	1	1	1	1	4
1	2	2	1	1	1	0	1	1	1	5	4	1	1	1	4	4	1	4	4	1	1	1	4	0	1	0	0	0	1	0	0	0	0	0	0	0	0	0	0		4	5	4	4	4	4	4	4	5
1	2	2	2	0	0	0	1	3	1	5	3	1	1	1	2	1	1	1	1	1	5	1	1	1	0	0	0	0	1	0	0	0	0	0	0	0	0	1	0		5	5	5	5	5	5	5	5	5
1	2	2	2	0	0	0	3																	0	0	0	0	0	0	0	0	0	0	0	0	0	0	0	0		3	3	3	3	3	4	5	5	2
1	2	2	2	0	0	0	1	3	1	5	3	6	3	1	4	1	1	2	2	2	2	3	5	1	1	0	0	0	1	0	0	0	0	0	0	0	0	0	0		3	4	4	4	3	5	5	5	5
1	2	2	2	0	0	0	2	1	1	1	1	5	1	1	1	1	4	4	5	4	4	1	3	0	0	0	0	0	0	0	0	0	0	0	1	1	0	1	0		1	1	4	4	1	1	4	4	2
1	2	2	2	0	0	0	1	3	1	4	4	5	2	3	4	2	3	5	5	5	5	1	4	0	1	0	0	0	1	0	0	0	0	0	0	1	0	0	0		2	4	4	4	4	4	5	5	5
1	1			0	0	0																		0	0	0	0	0	0	0	0	0	0	0	0	0	0	0	0
1	2	2	2	0	0	0	1	1	1	5	3	1	1	2	1	5	4	3	4	1	5	1	5	0	0	0	0	0	1	1	0	0	0	0	0	0	0	1	0		1	4	1	4	3	5	5	5	5
1	2	2	1	0	1	0	1	2	2	5	4	3	4	6	5	4	3	4	5	4	6	4	4	0	1	1	0	0	1	0	0	0	0	0	0	0	0	0	0		3	4	4	3	4	4	4	4	5
1	2	2	2	0	0	0	1	1	1	5	2	1	1	1	1	1	1	2	2	1	4	1	4	0	0	0	0	0	1	0	1	0	0	0	0	0	0	0	0		1	3	3	4	4	5	5	5	5
1	2	2	1	1	0	0	1	4	1	5	3	1	3	1	2	3	1	1	1	1	3	1	1	1	0	0	0	0	1	0	1	0	0	0	0	0	0	0	0		3	5	5	5	4	5	5	5	5
1	2	2	2	0	0	0	1	4	2	2	2	3	1	1	5	1	4	5	5	1	1	1	3	0	1	0	0	0	0	1	0	0	0	0	1	0	0	0	0		1	1	1	1	1	5	5	5	4
1	2	2	2	0	0	0	2	1	2	4	2	4	2	2	1	1	1	3	5	6	1	3	2	0	0	0	0	0	0	0	0	0	0	0	1	1	0	0	1	Need to be well enough to travel across the country for residency	1	2	2	3	4	4	4	5	5
1	2	2	2	0	0	0																		0	0	0	0	0	0	0	0	0	0	0	0	0	0	0	0
1	2	2	2	0	0	0	2	6	6	2	6	6	2	6	2	6	5	4	4	6	5	6	6	0	0	0	0	0	0	1	0	0	0	0	0	0	0	1	0		1	3	3	3	4	5	5	5	2
1	2	2	2	0	0	0	2	1	1	1	1	1	1	1	1	1	1	1	1	1	1	1	1	0	0	0	0	1	1	1	0	0	0	0	0	0	0	0	0		3	3	3	3	3	3	3	3	5
1	2	2	2	0	0	0	1	1	1	6	6	1	4	1	2	1	1	1	1	1	1	1	6	0	0	0	0	0	1	0	1	1	0	0	0	0	0	0	0		1	3	3	3	1	3	5	5	5
1	2	2	2	0	0	0	2	2	1	3	3	1	2	1	2	1	5	2	3	1	4	1	1	0	0	0	0	0	1	1	0	0	0	0	0	0	0	1	0		2	3	3	3	3	4	4	5	5
1	2	2	1	0	1	0	1	2	1	5	5	2	2	3	2	4	4	1	5	3	3	3	3	0	0	0	0	0	1	0	0	0	0	0	1	0	0	0	0		3	4	3	3	3	5	4	3	4
1	2	2	2	0	0	0	1	1	2	5	3	1	3	1	3	3	1	2	2	1	1	1	4	0	0	0	0	0	1	1	1	0	0	0	0	0	0	0	0		1	2	3	3	1	2	5	5	5
1	2	2	1	1	1	1	1	5	3	5	5	3	1	1	1	5	1	1	1	1	4	1	5	1	0	0	0	0	1	0	1	0	0	0	0	0	0	0	0		1	2	5	5	1	2	4	4	4
1	1			0	0	0																		0	0	0	0	0	0	0	0	0	0	0	0	0	0	0	0
1	2	2	2	0	0	0	2	1	2	4	4	4	2	1	4	2	4	3	4	4	3	3	3	0	0	0	0	0	1	1	0	0	0	0	1	0	0	0	0		3	3	3	3	2	3	4	4	5
1	2	2	1	0	1	0	1	1	1	5	3	1	1	1	1	4	1	1	1	1	4	3	5	0	0	0	0	0	1	0	1	0	1	0	0	0	0	0	0		1	1	1	4	2	4	5	5	5
1	2	2	2	0	0	0	2	1	1	1	1	5	1	1	1	1	1	1	4	4	1	1	1	0	0	0	0	0	0	0	0	0	0	0	1	1	1	0	0		3	4	4	5	3	4	4	4	5
1	2	2	2	0	0	0	1	1	1	5	1	1	1	3	1	1	2	2	3	1	1	1	5	0	0	0	0	0	1	0	0	0	0	1	1	0	0	0	0		2	4	3	3	5	5	5	5	5
1	2	2	2	0	0	0	1	1	1	3	3	3	3	3	3	3	3	3	3	3	3	3	3	0	0	0	0	0	1	0	1	1	0	0	0	0	0	0	0		1	1	1	1	1	1	1	1	1
1	1			0	0	0																		0	0	0	0	0	0	0	0	0	0	0	0	0	0	0	0
1	2	2	2	0	0	0	1	1	1	5	4	1	3	1	1	1	2	2	2	2	3	1	4	0	0	0	0	0	1	0	1	1	0	0	0	0	0	0	0		2	5	5	4	1	5	5	4	4
1	2	2	2	0	0	0	1	1	1	5	4	1	1	1	1	3	1	1	1	1	1	1	3	0	0	0	0	0	1	0	1	0	1	0	0	0	0	0	0		1	5	2	5	1	4	4	4	5
1	2	2	2	0	0	0	2	6	6	6	6	5	6	6	6	6	6	6	5	6	6	6	6	0	0	0	0	0	0	0	0	0	0	1	1	1	0	0	0		3	3	3	4	4	4	4	4	5
1	2	2	2	0	0	0	1	1	1	6	3	1	1	1	1	6	1	1	2	1	6	1	6	0	0	0	0	0	1	1	0	0	1	0	0	0	0	0	0		3	5	5	5	4	5	5	5	5
1	2	2	2	0	0	0	1	1	1	5	5	1	1	1	2	4	1	1	1	1	2	1	5	0	0	0	0	0	1	1	1	0	0	0	0	0	0	0	0		3	4	4	5	2	4	4	5	5
1	1			0	0	0																		0	0	0	0	0	0	0	0	0	0	0	0	0	0	0	0
1	2	2	2	0	0	0	2	1	1	4	4	4	2	2	2	2	5	1	4	2	2	1	6	0	0	0	0	0	1	1	0	0	0	0	1	0	0	0	0		3	3	3	3	3	3	3	3	3
1	2	1	3	0	0	0	1	1	1	5	1	1	1	1	5	1	1	3	3	1	4	1	2	0	1	0	0	0	1	0	0	0	0	0	0	0	0	1	0		1	1	1	1	4	5	5	5	5
1	2	2	2	0	0	0	1	1	1	5	3	1	1	1	1	1	1	2	4	1	5	1	4	0	0	0	0	0	1	1	1	0	0	0	0	0	0	0	0		3	5	4	4	5	5	5	5	5
1	2	2	2	0	0	0	2																	0	0	0	0	0	0	0	0	0	0	0	0	0	0	0	0
1	2	2	2	0	0	0	1	1	1	4	3	1	1	1	1	1	1	3	3	1	4	1	3	0	0	0	0	0	1	1	0	0	0	0	0	0	0	1	0		2	3	3	3	1	4	4	4	4
1	2	2	3	0	0	0																		0	0	0	0	0	0	0	0	0	0	0	0	0	0	0	0
1	2	2	2	0	0	0	2	4	3	3	2	1	2	1	1	1	4	4	5	1	5	2	3	0	0	0	0	0	0	1	0	0	0	0	1	0	0	1	0		1	2	2	2	1	4	4	4	5
1	1			0	0	0																		0	0	0	0	0	0	0	0	0	0	0	0	0	0	0	0
1	2	2	1	0	1	0	1	1	1	4	4	1	2	1	4	2	3	4	4	1	3	1	2	0	1	0	0	0	1	0	0	0	0	1	0	0	0	0	0		1	2	2	2	2	4	4	4	4
1	2	2	2	0	0	0	2	3	1	3	2	4	1	2	3	1	5	3	2	2	3	1	3	0	1	0	0	0	0	0	0	0	0	0	1	0	0	1	0		1	1	1	4	4	4	4	4	4
1	1			0	0	0																		0	0	0	0	0	0	0	0	0	0	0	0	0	0	0	0
1	2	2	2	0	0	0																		0	0	0	0	0	0	0	0	0	0	0	0	0	0	0	0
1	2	2	1	0	1	0	1	1	1	5	5	6	2	1	3	3	1	1	3	2	2	1	5	0	1	0	0	0	1	0	1	0	0	0	0	0	0	0	0		2	4	5	5	2	4	5	5	5
1	2	2	2	0	0	0	2	5	1	5	5	4	4	1	5	1	5	5	5	1	5	5	5	1	1	0	0	0	1	0	0	0	0	0	0	0	0	0	0		3	4	4	4	5	5	5	5	3
1	2	2	2	0	0	0																		0	0	0	0	0	0	0	0	0	0	0	0	0	0	0	0
1	2	2	2	0	0	0																		0	0	0	0	0	0	0	0	0	0	0	0	0	0	0	0
1	2	2	2	0	0	0																		0	0	0	0	0	0	0	0	0	0	0	0	0	0	0	0
1	2	2	2	0	0	0	2	3	1	3	3	2	1	2	1	2	5	4	4	1	1	2	1	0	0	0	0	0	0	1	0	0	0	1	1	0	0	0	0		1	4	4	3	1	5	5	5	3
1	2	2	2	0	0	0	2	3	1	1	3	3	3	1	5	4	5	2	4	1	3	1	1	1	1	0	0	0	0	0	0	0	0	0	0	0	0	1	0		3	5	5	5	4	5	5	5	4
1	2	2	2	0	0	0	2	1	1	1	1	1	1	1	1	1	5	1	1	1	1	1	6	0	0	0	0	0	0	1	0	0	0	0	0	0	0	0	1	studying for step 1, unable to volunteer even though would love to.	3	3	3	3	3	5	5	5	5
1	2	2	2	0	0	0	2	1	1	1	1	1	1	1	1	1	1	1	1	1	1	1	1	0	0	0	0	0	1	1	0	0	0	0	0	0	0	1	0		3	3	3	3	3	3	3	3	3
1	1			0	0	0																		0	0	0	0	0	0	0	0	0	0	0	0	0	0	0	0
1	2	2	2	0	0	0	2	6	1	1	1	4	1	3	1	1	5	2	2	1	2	1	1	0	0	0	0	0	0	1	0	0	0	1	0	1	0	0	0		1	4	3	4	1	5	5	5	5
1	2	2	2	0	0	0	1	4	1	5	5	2	2	1	2	2	1	1	2	2	3	1	4	1	0	0	0	0	1	0	1	0	0	0	0	0	0	0	0		2	4	4	4	3	4	4	4	4
1	2	2	2	0	0	0	1	1	1	5	4	1	1	1	1	3	3	2	3	1	3	2	3	0	0	0	0	0	1	1	1	0	0	0	0	0	0	0	0		2	4	4	4	4	4	4	5	5
1	2	2	1	0	1	1	1	1	1	5	1	2	1	1	1	4	3	1	2	1	5	1	3	0	0	0	0	0	1	0	0	0	1	0	0	0	0	1	0		2	2	2	2	2	4	4	4	4
1	2			0	0	0																		0	0	0	0	0	0	0	0	0	0	0	0	0	0	0	0
1	2	2	2	0	0	0	1	5	1	5	4	6	3	1	1	1	1	1	1	1	1	1	3	1	0	0	0	0	1	0	0	1	0	0	0	0	0	0	0		1	1	5	5	2	3	5	5	4
1	2	2	1	1	0	0	1	1	1	5	1	2	1	1	1	4	2	1	2	1	1	1	2	0	0	0	0	0	1	0	0	0	1	0	0	1	0	0	0		2	4	3	4	3	4	4	4	5
1	2	2	3	0	0	0	1	3	1	5	5	1	1	1	3	4	1	2	2	1	1	1	4	0	0	0	0	0	1	1	1	0	0	0	0	0	0	0	0		1	2	1	4	1	1	2	5	5
2	2			0	0	0																		0	0	0	0	0	0	0	0	0	0	0	0	0	0	0	0
1	1			0	0	0																		0	0	0	0	0	0	0	0	0	0	0	0	0	0	0	0
1	2	2	2	0	0	0	2	1	1	5	5	1	1	2	2	1	5	4	5	1	1	1	1	0	0	0	0	0	1	1	0	0	0	0	1	0	0	0	0		3	4	2	3	2	3	2	2	4
1	2	2	2	0	0	0																		0	0	0	0	0	0	0	0	0	0	0	0	0	0	0	0
1	2	2	2	0	0	0	2	1	1	3	2	5	1	1	1	1	1	5	5	1	1	1	1	0	0	0	0	0	0	1	0	0	0	1	1	0	0	0	0		1	3	2	3	1	4	1	3	5
1	2	2	2	0	0	0	1	2	4	5	1	5	1	1	4	2	2	4	5	1	5	4	3	0	1	0	0	0	1	0	0	0	0	0	0	0	0	1	0		2	4	2	1	5	5	5	4	4
1	1			0	0	0																		0	0	0	0	0	0	0	0	0	0	0	0	0	0	0	0
1	2	2	2	0	0	0																		0	0	0	0	0	0	0	0	0	0	0	0	0	0	0	0
1	2	2	1	0	1	0	1	1	1	5	3	3	1	2	1	2	2	1	5	3	2	3	3	0	0	0	0	0	1	1	0	0	0	0	1	0	0	0	0		1	1	2	5	1	1	2	5	5
1	2	2	2	0	0	0																		0	0	0	0	0	0	0	0	0	0	0	0	0	0	0	0
1	2			0	0	0																		0	0	0	0	0	0	0	0	0	0	0	0	0	0	0	0
2	2			0	0	0																		0	0	0	0	0	0	0	0	0	0	0	0	0	0	0	0
1	2	2	2	0	0	0	2	6	6	6	6	5	6	6	6	6	5	5	5	6	6	6	5	0	0	0	0	0	0	1	0	0	0	1	1	0	0	0	0		1	3	3	3	1	3	3	3	3
1	1			0	0	0																		0	0	0	0	0	0	0	0	0	0	0	0	0	0	0	0
1	2			0	0	0																		0	0	0	0	0	0	0	0	0	0	0	0	0	0	0	0
1	2	2	2	0	0	0	1	6	1	5	4	6	1	1	1	1	3	2	3	2	1	1	4	0	0	0	0	0	1	1	1	0	0	0	0	0	0	0	0		1	2	2	2	2	4	4	5	5
1	2	2	2	0	0	0	2	4	4	3	4	4	4	4	4	4	4	4	4	4	4	4	4	1	0	0	0	0	1	1	1	1	1	0	0	0	0	0	0		4	3	4	4
1	2	2	2	0	0	0	1	2	1	5	3	4	4	3	3	5	3	3	4	2	2	1	5	0	0	0	0	0	1	0	0	1	1	0	0	0	0	0	0		1	3	3	3	1	3	4	5	3
1	2	2	2	0	0	0	2	4	4	3	3	3	4	2	3	3	3	4	3	4	4	2	2	1	1	0	0	0	1	0	0	0	0	0	0	0	0	0	0		3	3	2	2	3	4	2	2	2
1	2	2	2	0	0	0	2	1	5	4	1	1	1	2	1	1	5	1	1	3	1	1	1	0	0	0	1	0	1	1	0	0	0	0	0	0	0	0	0		3	4	4	4	4	5	5	5	4
1	2	2	2	0	0	0																		0	0	0	0	0	0	0	0	0	0	0	0	0	0	0	0
1	1			0	0	0																		0	0	0	0	0	0	0	0	0	0	0	0	0	0	0	0
1	2	1	1	1	0	0	3																	0	0	0	0	0	0	0	0	0	0	0	0	0	0	0	0		2	2	2	2	2	2	2	2	3
1	2	2	1	0	1	0	1	3	1	5	5	6	2	1	3	4	2	4	4	4	1	1	4	0	0	0	0	0	1	0	1	0	0	0	1	0	0	0	0		2	4	4	5	2	4	4	5	5
1	2	2	2	0	0	0	2	5	1	3	3	1	2	1	4		4	4	2	1	3	1	4	0	0	0	0	0	0	0	0	0	0	0	0	0	0	0	0
1	2	2	2	0	0	0	2	1	3	2	1	5	1	1	1	1	4	4	4	6	1	3	3	0	0	0	0	0	0	0	0	0	0	1	1	1	0	0	0		3	4	2	3	4	5	5	5	5
1	2	2	2	0	0	0	1	1	1	4	4	1	2	3	1	1	3	3	3	4	1	3	1	0	0	0	0	0	1	1	1	0	0	0	0	0	0	0	0		4	5	1	4	4	5	2	4	5
1	1			0	0	0																		0	0	0	0	0	0	0	0	0	0	0	0	0	0	0	0
1	2	2	2	0	0	0	1	1	1	5	4	1	1	1	4	5	1	4	4	2	1	1	4	0	1	0	0	0	1	0	0	0	1	0	0	0	0	0	0		1	3	3	4	2	4	5	5	5
1	2	2	2	0	0	0	1	1	1	5	1	4	1	1	1	1	1	3	4	1	1	1	1	0	0	0	0	0	1	0	0	0	0	0	0	0	0	0	0		1	1	1	1	1	1	1	1	4
1	1			0	0	0																		0	0	0	0	0	0	0	0	0	0	0	0	0	0	0	0
1	2	2	2	0	0	0	1	1	1	5	3	1	1	1	1	5	1	1	3	1	5	1	2	0	0	0	0	0	1	0	0	0	1	0	0	0	0	1	0		5	5	5	5	5	5	5	5	5
1	2	2	2	0	0	0	1	1	1	5	1	1	1	1	1	4	1	1	2	1	3	2	4	0	0	0	0	0	1	0	0	0	1	0	1	0	0	0	0		2	4	4	5	2	5	5	5	5
1	1			0	0	0																		0	0	0	0	0	0	0	0	0	0	0	0	0	0	0	0
1	1			0	0	0																		0	0	0	0	0	0	0	0	0	0	0	0	0	0	0	0
1	2	2	2	0	0	0	1	1	1	5	1	1	1	1	1	1	3	2	3	1	1	1	3	0	0	0	0	0	1	1	0	0	0	0	0	0	0	0	0		2	4	4	4	3	4	5	5	4
1	2	2	3	0	0	0	1	1	1	5	3	1	3	1	1	2	6	1	1	6	1	1	5	0	0	0	0	0	1	0	1	1	0	0	0	0	0	0	0
1	2	2	2	0	0	0	1	2	1	5	4	1	1	1	1	2	4	1	1	1	3	1	5	0	0	0	0	0	1	1	0	0	0	0	0	0	0	0	1	Step 1 dedicated study period	2	4	4	4	2	4	4	4	5
1	1			0	0	0																		0	0	0	0	0	0	0	0	0	0	0	0	0	0	0	0
1	1			0	0	0																		0	0	0	0	0	0	0	0	0	0	0	0	0	0	0	0
1	2	2	2	0	0	0	1	1	1	5	1	1	1	1	1	1	1	1	1	1	1	1	2	0	0	0	0	0	1	1	0	0	0	0	0	0	0	1	0		1	2	3	3	3	3	4	4	4
1	1			0	0	0																		0	0	0	0	0	0	0	0	0	0	0	0	0	0	0	0
1	2	2	2	0	0	0	1	3	1	5	4	4	5	2	5	4	3	3	5	4	2	4	5	0	1	0	0	0	1	0	1	0	0	0	0	0	0	0	0		2	4	3	5	3	4	4	5	5
1	1			0	0	0																		0	0	0	0	0	0	0	0	0	0	0	0	0	0	0	0
1	2	2	2	0	0	0	1	1	1	5	1	1	1	1	1	1	2	3	3	1	3	1	4	0	0	0	0	0	1	1	0	0	0	0	1	0	0	0	0		2	2	2	2	4	5	5	5	5
1	1			0	0	0																		0	0	0	0	0	0	0	0	0	0	0	0	0	0	0	0
1	1			0	0	0																		0	0	0	0	0	0	0	0	0	0	0	0	0	0	0	0
1	2	2	3	0	0	0	2	6	6	6	6	6	6	6	6	6	5	1	5	6	6	5	5	0	0	1	1	0	0	1	0	0	0	0	0	0	0	0	1	STEP mishandling by NBME, Prometric and our school	1	1	1	1	3	3	3	3	5
1	2	2	2	0	0	0	1	4	3	3	3	1	4	1	5	4	1	5	5	6	6	1	3	1	1	0	0	0	0	0	0	1	0	0	0	0	0	0	0		1	1	1	1	1	1	2	5	5
1	2	2	2	0	0	0	1	1	1	5	1	1	1	1	3	3	1	3	5	1	1	1	3	0	1	0	0	0	1	0	0	0	0	0	1	0	0	0	0		2	4	4	5	2	4	4	5	4
2	2			0	0	0																		0	0	0	0	0	0	0	0	0	0	0	0	0	0	0	0
1	2	2	2	0	0	0																		0	0	0	0	0	0	0	0	0	0	0	0	0	0	0	0
1	2	1	1	0	0	0	1	1	1	5	3	1	1	2	1	4	3	3	3	1	4	3	3	0	0	0	0	0	1	1	0	0	0	0	1	0	0	0	0		2	3	3	3	3	4	4	5	5
1	2	2	2	0	0	0	2	6	6	6	6	6	6	6	6	6	6	6	6	6	6	6	6	0	0	0	0	0	0	0	0	0	0	0	1	0	0	0	0		1	1	2	2	1	1	2	2	1
1	2	2	1	0	1	0	1	1	1	5	1	1	1	1	1	5	1	2	2	1	5	1	5	0	0	0	0	0	1	0	0	0	1	0	0	0	0	1	0		3	4	4	4	4	5	5	5	5
1	1			0	0	0																		0	0	0	0	0	0	0	0	0	0	0	0	0	0	0	0
1	2	2	2	0	0	0	1	1	1	5	5	1	1	1	3	1	1	3	3	1	5	1	5	0	1	0	0	0	1	0	1	0	0	0	0	0	0	0	0		1	3	3	4	3	5	5	5	4
1	2	2	3	0	0	0	1	3	1	5	5	1	5	1	4	1	3	5	5	1	4	1	1	0	1	0	0	0	1	0	1	0	0	0	0	0	0	0	0		1	2	4	5	1	2	3	4	4
1	1			0	0	0																		0	0	0	0	0	0	0	0	0	0	0	0	0	0	0	0
2	1			0	0	0																		0	0	0	0	0	0	0	0	0	0	0	0	0	0	0	0
1	2	2	2	0	0	0	1	3	1	6	6	1	3	1	2	1	1	1	1	1	3	1	3	0	0	0	0	0	1	0	1	0	0	0	0	0	0	1	0		3	4	3	4	4	4	4	4	5
1	2	2	2	0	0	0	1	6	1	5	2	6	1	1	2	4	2	2	3	6	3	1	2	0	0	0	0	0	1	1	0	0	1	0	0	0	0	0	0		2	5	3	3	5	5	3	3	5
1	2	2	2	0	0	0	1	1	1	5	4	1	3	1	1	1	1	1	1	1	1	1	4	0	0	0	0	0	1	0	1	1	0	0	0	0	0	0	0		2	2	3	4	2	3	4	5	5
1	2			0	0	0																		0	0	0	0	0	0	0	0	0	0	0	0	0	0	0	0
1	2	2	2	0	0	0	2	1	1	1	1	6	1	4	1	1	1	6	6	1	5	1	1	0	0	0	0	0	0	0	0	0	0	1	1	0	0	0	0		2	2	1	3	2	2	1	3	5
1	2	2	2	0	0	0	2	1	1	1	1	1	1	1	1	1	3	3	3	1	3	1	1	0	0	0	0	0	0	0	0	0	0	1	1	0	0	1	0		1	1	1	1	3	3	3	3	5
1	2	2	2	0	0	0	1	1	1	5	3	3	3	1	2	3	2	2	5	6	3	2	4	0	0	0	0	0	1	1	0	0	0	0	1	0	0	0	0		1	4	2	4	2	5	5	5	4
1	2	2	2	0	0	0	2	2	2	2	1	5	1	4	1	1	5	3	5	1	4	2	1	0	0	0	0	0	0	1	0	0	0	0	1	1	0	0	0		2	4	4	4	1	4	4	4	4
1	2			0	0	0																		0	0	0	0	0	0	0	0	0	0	0	0	0	0	0	0
1	2	2	1	0	1	0	1	1	1	5	1	3	1	1	2	1	1	1	1	1	1	1	3	0	0	0	0	0	1	0	0	0	0	0	0	0	0	0	0		2	5	5	5	2	5	5	5	5
1	2	2	2	0	0	0																		0	0	0	0	0	0	0	0	0	0	0	0	0	0	0	0
1	2	2	3	0	0	0	1	1	1	5	5	1	1	1	2	1	1	5	5	1	1	1	3	0	0	0	0	0	1	1	0	0	0	1	0	0	0	0	0		1	4	4	4	1	5	5	5	4
1	2	2	3	0	0	0	1	1	1	2	1	1	1	1	4	1	1	1	1	1	1	1	6	0	1	0	0	0	0	0	0	0	0	0	0	0	0	0	1	Time to do so	1	4	2	1	4	4	4	4	5
1	2	2	2	0	0	0	2	1	1	1	1	5	1	1	1	1	3	5	5	1	1	1	6	0	0	0	0	0	0	0	0	0	0	1	1	1	0	0	0		1	2	2	2	1	2	2	2	2
1	2	2	3	0	0	0	1	1	1	5	2	1	3	1	3	1	2	1	3	1	1	1	3	0	0	0	0	0	1	0	1	1	0	0	0	0	0	0	0		2	4	5	5	4	4	5	5	5
1	2	2	2	0	0	0	1	1	1	5	5	3	1	1	3	1	3	3	3	1	3	2	3	0	1	0	0	0	1	0	1	0	0	0	0	0	0	0	0		2	4	3	4	2	4	4	4	3
1	2	2	1	1	1	1	1	2	1	5	5	1	1	1	2	2	1	1	1	1	5	1	3	0	0	0	0	0	1	0	1	0	0	0	0	0	0	1	0		1	1	1	1	5	5	5	5	5
1	2	2	3	0	0	0	2	6	6	6	6	6	6	6	6	6	4	6	6	6	6	6	4	0	0	0	0	0	0	1	0	0	0	0	0	0	0	0	0		4	5	5	5	4	5	5	5	5
1	2	2	2	0	0	0																		0	0	0	0	0	0	0	0	0	0	0	0	0	0	0	0
1	2	2	2	0	0	0	3																	0	0	0	0	0	0	0	0	0	0	0	0	0	0	0	0		4	4	4	4	5	5	5	5	5
1	1			0	0	0																		0	0	0	0	0	0	0	0	0	0	0	0	0	0	0	0
1	2	2	2	0	0	0																		0	0	0	0	0	0	0	0	0	0	0	0	0	0	0	0
1	2	1	2	0	0	0	2	1	1	6	6	5	6	6	6	6	6	6	5	6	5	6	6	0	0	0	0	0	0	0	0	0	0	0	1	1	0	1	0		3	4	3	4	3	4	4	5	4
1	2	2	2	0	0	0	1	3	3	4	4	5	3	4	2	2	3	5	5	4	3	4	4	0	0	0	0	0	1	0	0	0	0	1	1	0	0	0	0		3	5	5	5	3	5	5	5	3
2	2			0	0	0																		0	0	0	0	0	0	0	0	0	0	0	0	0	0	0	0
1	2	2	2	0	0	0	1	5	1	3	1	1	5	1	4	3	1	1	1	1	1	1	3	1	1	0	0	0	0	0	0	1	0	0	0	0	0	0	0		1	4	4	4	3	5	5	5	5
1	2	2	2	0	0	0	1	4	2	4	4	2	2	2	1	4	3	5	5	3	3	1	5	1	0	0	0	0	1	0	0	0	0	1	0	0	0	0	0		1	4	1	1	1	4	1	1	4
1	2	2	2	0	0	0	2	6	6	6	6	6	6	6	6	6	6	6	6	6	5	6	6	0	0	0	0	0	0	1	0	0	1	0	0	0	0	1	0		2	3	3	3	5	5	5	5	5
1	2	2	2	0	0	0	1	1	1	5	3	1	1	1	3	1	1	1	1	1	1	1	3	0	1	0	0	0	1	1	0	0	0	0	0	0	0	0	0		1	5	5	5	1	5	5	5	4
1	2	2	2	0	0	0	1	1	1	3	1	1	1	1	2	2	3	2	2	1	2	1	3	0	0	0	0	0	1	1	0	0	0	0	0	0	0	0	0	I wanted to be involved in some way.	2	4	5	5	2	3	5	5	4
1	2	2	2	0	0	0	1	3	1	5	3	1	2	1	3	2	2	1	1	1	4	1	4	0	1	0	0	0	1	0	1	0	0	0	0	0	0	0	0		2	4	3	4	2	5	5	5	5
1	2	2	2	0	0	0	1	4	4	5	5	1	3	5	3	2	4	1	3	3	4	5	5	1	0	1	0	0	1	0	0	0	0	0	0	0	0	0	0		3	3	3	3	3	3	5	5	5
1	2	2	2	0	0	0	2	1	1	2	1	3	1	1	1	1	5	1	4	1	5	1	1	0	0	0	0	0	0	1	0	0	0	0	0	1	0	1	0		3	4	5	5	5	5	5	5	5
1	2	2	2	0	0	0	1	3	1	5	3	4	4	1	5	2	6	6	6	6	4	2	3	1	1	0	0	0	1	0	0	0	0	0	0	0	0	0	0		2	5	4	5	4	4	3	5	5
1	1			0	0	0																		0	0	0	0	0	0	0	0	0	0	0	0	0	0	0	0
1	1			0	0	0																		0	0	0	0	0	0	0	0	0	0	0	0	0	0	0	0
1	2	2	2	0	0	0																		0	0	0	0	0	0	0	0	0	0	0	0	0	0	0	0
1	2	2	2	0	0	0	2	6	6	6	6	4	6	6	6	6	4	5	5	2	5	6	6	0	0	0	0	0	0	0	0	0	0	1	1	1	0	0	0		3	4	2	4	1	3	5	5	4
1	2	2	1	1	0	0	1	1	1	4	4	1	2	1	1	1	2	2	3	1	1	1	3	0	0	0	0	0	1	1	1	0	0	0	0	0	0	0	0		3	4	5	5	3	5	5	5	5
1	2	2	2	0	0	0	2	6	1	1	1	5	1	1	1	1	1	1	5	1	1	1	1	0	0	0	0	0	0	0	0	0	0	0	1	1	0	1	0		3	4	4	5	5	5	5	5	5
1	2	2	2	0	0	0	2	1	1	1	1	5	1	1	1	1	2	4	5	2	1	1	1	0	0	0	0	0	0	0	0	0	0	1	1	1	0	0	0		1	1	2	3	1	1	2	3
1	2	2	2	0	0	0	1	5	2	5	5	1	2	1	2	4	1	1	2	1	4	1	4	1	0	0	0	0	1	0	1	0	0	0	0	0	0	0	0		3	5	5	5	4	5	5	5	4
1	2	2	2	0	0	0	1	1	1	5	5	1	3	2	5	3	2	4	4	1	4	4	2	0	1	0	0	0	1	0	0	0	0	0	0	0	0	1	0		4	3	1	1	2	5	5	5	5
1	2	2	2	0	0	0	2	6	3	6	6	5	6	6	6	6	6	5	5	6	6	4	6	0	0	0	0	0	0	0	0	0	0	1	1	1	0	0	0		2	3	2	3	2	2	2	3	4
1	2			0	0	0																		0	0	0	0	0	0	0	0	0	0	0	0	0	0	0	0
1	2	2	2	0	0	0	2	6	6	6	6	5	6	6	6	6	4	4	5	6	5	6	4	0	0	0	0	0	0	0	0	0	0	0	1	1	0	1	0		3	3	3	4	2	2	2	3	5
1	2	2	2	0	0	0	1	2	1	5	4	6	3	6	4	1	1	6	6	6	1	1	4	0	0	0	0	0	1	0	1	0	0	0	0	0	0	0	1	I'm a dual degree MD/MPH student, and I need hours for my field experience for the MPH degree	3	4	4	5	2	4	5	5	5
1	2	2	2	0	0	0	2	1	1	1	1	5	1	5	1	6	4	1	5	6	1	1	1	0	0	0	0	1	0	1	0	0	0	0	1	0	0	0	0		3	5	4	4	4	5	5	5	5
1	1			0	0	0																		0	0	0	0	0	0	0	0	0	0	0	0	0	0	0	0
1	2	2	3	0	0	0	3																	0	0	0	0	0	0	0	0	0	0	0	0	0	0	0	0		3	3	3	3	3	3	3	3	3
1	1			0	0	0																		0	0	0	0	0	0	0	0	0	0	0	0	0	0	0	0
1	2	2	2	0	0	0	2	5	6	5	5	5	6	5	5	5	5	5	5	1	4	1	5	1	1	0	0	0	0	1	0	0	0	0	0	0	0	0	0		2	3	3	4	3	3	3	3	4
1	1			0	0	0																		0	0	0	0	0	0	0	0	0	0	0	0	0	0	0	0
1	2	2	2	0	0	0	1	1	1	5	3	1	1	1	3	1	1	1	1	1	1	1	4	0	1	0	0	0	1	1	0	0	0	0	0	0	0	0	0		2	4	4	4	3	4	4	4	5
1	2	2	1	0	1	0	2	1	1	6	6	1	6	6	5	1	3	1	2	1	3	1	3	0	1	0	0	0	1	1	0	0	0	0	0	0	0	0	0		3	4	5	5	5	5	5	5	5
1	2	2	2	0	0	0	1	1	1	5	4	2	1	1	1	3	1	1	2	1	2	2	3	0	0	0	0	0	1	0	1	0	1	0	0	0	0	0	0		2	3	2	2	3	4	5	5	4
1	2	2	2	0	0	0	1	3	1	5	4	1	1	2	2	4	3	1	1	1	2	1	1	0	0	0	0	0	1	0	1	0	1	0	0	0	0	0	0		2	4	4	4	4	5	5	5	5
1	2	2	2	0	0	0	1	4	1	5	1	2	1	1	1	1	1	3	3	1	4	3	5	0	0	0	0	0	1	0	0	0	0	0	0	0	0	1	1	Had time to volunteer	2	3	3	4	3	4	5	5	3
1	2	2	2	0	0	0	2	1	1	2	1	3	2	1	1	1	3	3	4	1	1	1	1	0	0	0	0	0	0	1	0	0	0	1	1	0	0	0	0		1	2	1	2	3	4	4	5	3
1	2	2	2	0	0	0	1	1	1	5	1	6	1	1	2	3	3	3	3	6	3	1	3	0	0	0	0	0	1	1	0	0	0	1	0	0	0	0	0		2	2	2	2	4	5	5	5	5
1	2	2	2	0	0	0	2	6	6	6	6	6	6	6	6	6	5	6	6	6	5	6	6	0	0	0	0	0	0	1	0	0	0	0	0	0	0	1	1	not in town	3	3	3	3	4	4	4	4	4
1	2	2	1	0	1	0	1	2	1	6	6	3	1	1	3	3	1	1	2	1	3	1	1	0	0	0	0	0	1	0	1	0	1	0	0	0	0	0	0		4	4	5	5	5	5	5	5	5
1	1			0	0	0																		0	0	0	0	0	0	0	0	0	0	0	0	0	0	0	0
1	2	2	1	0	1	0																		0	0	0	0	0	0	0	0	0	0	0	0	0	0	0	0
1	2	2	2	0	0	0	1	1	1	5	3	2	2	1	1	1	3	3	3	1	3	1	3	0	0	1	0	0	1	0	1	0	0	0	0	0	0	0	0		2	4	3	4	2	3	3	4	4
1	2	2	2	0	0	0	2	1	1	1	1	4	1	4	1	1	1	1	1	1	4	1	5	0	0	0	0	0	0	0	0	0	0	0	0	0	0	0	0
1	2	2	3	0	0	0	1	1	1	5	3	4	3	1	1	5	3	1	1	1	1	1	5	0	0	0	0	0	1	1	1	0	0	0	0	0	0	0	0		4	5	5	5	3	5	3	5	5
1	2	2	2	0	0	0	2	1	1	3	1	1	1	3	1	1	3	5	5	1	3	1	1	0	0	0	0	0	0	1	0	0	0	1	1	0	0	0	0		1	3	3	3	1	4	5	5	3
1	2	2	2	0	0	0	2	3	3	3	3	3	3	3	3	3	3	3	3	3	3	3	3	1	1	1	0	0	0	0	0	0	0	0	0	0	0	0	0		3	3	3	3	3	3	3	3	3
1	2	2	3	0	0	0	1	1	1	5	3	1	1	1	1	4	1	3	5	2	3	1	4	0	0	0	0	0	1	0	1	0	1	0	0	0	0	0	0		1	3	3	4	1	4	5	5	4
1	2	2	3	0	0	0	1	4	1	5	5	2	3	1	3	5	2	2	4	2	4	1	2	1	0	0	0	0	1	0	0	0	1	0	0	0	0	0	0		2	4	5	5	3	5	5	5	5
1	2	2	2	0	0	0	1	2	1	4	2	1	1	1	2	1	2	3	3	2	2	2	2	0	1	0	0	0	1	0	0	0	0	0	1	0	0	0	0		2	4	3	3	4	4	5	5	5
1	2	2	2	0	0	0	2	6	6	5	4	6	1	1	1	5	6	3	4	4	5	1	5	0	0	0	0	0	1	1	0	0	0	0	0	0	0	1	0		1	1	1	4	5	5	5	5	2
1	2	2	3	0	0	0	2	6	6	6	6	5	6	5	6	6	3	2	5	6	1	1	6	0	0	0	0	1	0	0	0	0	0	0	1	1	0	0	0		4	5	4	5	5	5	5	5	5
1	2	2	3	0	0	0	2	1	1	1	1	4	1	1	1	1	5	1	4	2	1	1	2	0	0	0	0	0	0	1	0	0	0	0	1	0	0	1	0		2	4	1	3	2	5	2	4	5
1	2	1	3	0	0	0	3																	0	0	0	0	0	0	0	0	0	0	0	0	0	0	0	0		4	5	3	4	4	5	3	4	5
1	2	2	2	0	0	0																		0	0	0	0	0	0	0	0	0	0	0	0	0	0	0	0
1	2	2	3	0	0	0	1	6	1	5	5	1	2	1	3	2	4	1	3	1	4	1	5	0	0	0	0	0	1	0	1	0	0	0	0	0	0	1	0
1	2	2	1	0	1	0	1	1	1	5	3	3	1	1	2	4	4	2	3	1	3	3	3	0	0	1	0	0	1	1	0	0	0	0	0	0	0	0	0		3	4	4	4	3	5	5	5	5
1	2	2	2	0	0	0	2	1	1	1	1	5	1	2	1	1	1	2	4	1	1	1	1	0	0	0	0	1	0	0	0	0	0	0	1	1	0	0	0		1	1	1	1	4	5	5	5	4
1	1			0	0	0																		0	0	0	0	0	0	0	0	0	0	0	0	0	0	0	0
1	2	2	2	0	0	0	2	1	1	3	3	4	4	1	1	1	2	4	5	1	4	1	1	0	0	0	0	0	1	1	0	0	0	0	0	1	0	0	0		2	4	4	3	4	4	3	3	5
1	2	2	2	0	0	0																		0	0	0	0	0	0	0	0	0	0	0	0	0	0	0	0
1	2	2	3	0	0	0	1	1	1	3	2	4	1	1	1	1	3	4	2	1	1	1	2	0	0	0	0	0	1	0	0	0	0	0	0	1	0	1	0		2	4	5	5	2	4	5	5	4
1	2			0	0	0																		0	0	0	0	0	0	0	0	0	0	0	0	0	0	0	0
1	2	2	2	0	0	0	1	1	1	5	1	1	1	1	1	4	5	1	1	1	1	1	5	0	0	0	0	0	1	1	0	0	1	0	0	0	0	0	0		2	2	2	2	5	5	5	5	4
1	2	2	3	0	0	0	2	1	1	1	1	4	1	4	1	1	5	5	5	3	1	2	1	0	0	0	0	0	0	1	0	0	0	1	1	0	0	0	0		2	4	4	5	1	4	4	5	5
1	2	2	2	0	0	0	1	1	1	5	1	3	1	1	1	1	1	1	3	1	1	1	3	0	0	0	0	0	1	0	0	0	0	0	1	1	0	0	0		1	1	1	3	1	1	1	3	4
1	1			0	0	0																		0	0	0	0	0	0	0	0	0	0	0	0	0	0	0	0
1	2	2	1	0	1	0	2	1	1	5	5	1	1	1	4	4	1	1	1	1	1	1	4	0	1	0	0	0	1	1	0	0	0	0	0	0	0	0	0		2	5	4	5	2	5	5	5	5
1	1			0	0	0																		0	0	0	0	0	0	0	0	0	0	0	0	0	0	0	0
1	2	2	2	0	0	0	1	1	1	5	2	4	1	2	1	5	1	1	5	1	1	2	4	0	0	0	0	0	1	0	0	1	0	0	0	1	0	0	0		5	4	3	5	1	2	5	5	4
1	1			0	0	0																		0	0	0	0	0	0	0	0	0	0	0	0	0	0	0	0
1	2	2	2	0	0	0	1	2	2	5	5	1	1	2	3	1	3	2	3	2	2	2	3	0	0	0	0	0	1	1	1	0	0	0	0	0	0	0	0		2	4	3	4	2	5	5	5	4
1	1			0	0	0																		0	0	0	0	0	0	0	0	0	0	0	0	0	0	0	0
1	2	2	2	0	0	0	1	1	1	5	1	5	1	5	5	1	1	5	5	1	5	5	1	0	0	0	0	0	1	1	0	0	0	0	0	1	0	0	0		2	2	3	4	2	2	3	4	5
1	2	2	2	0	0	0	2	1	1	4	4	4	2	1	1	1	5	4	4	1	2	1	1	0	0	0	0	0	0	1	0	0	0	1	1	0	0	0	0		2	2	2	4	1	2	3	4	5
1	2	2	1	0	1	0	1	6	1	2	3	1	1	1	1	1	5	4	5	1	1	1	1	0	0	0	0	0	0	1	0	0	0	1	1	0	0	0	0		1	3	3	3	4	4	4	4	4
2	2			0	0	0																		0	0	0	0	0	0	0	0	0	0	0	0	0	0	0	0
1	2	2	2	0	0	0	1	2	2	3	2	4	2	3	4	2	4	3	3	1	2	5	2	0	1	1	0	0	1	0	0	0	0	0	0	0	0	0	0		1	2	2	4	2	3	3	4	3
1	2	2	1	0	0	1																		0	0	0	0	0	0	0	0	0	0	0	0	0	0	0	0
1	2	2	2	0	0	0	1	2	1	5	1	3	1	1	1	3	2	1	3	1	4	1	2	0	0	0	0	0	1	0	0	0	0	0	1	0	0	1	0		3	3	3	3	4	4	5	5	4
1	2	2	2	0	0	0	1	1	1	5	4	1	2	1	1	3	2	3	3	2	1	2	3	0	0	0	0	0	1	1	1	0	0	0	0	0	0	0	0		2	4	3	4	3	4	4	5	5
1	2	2	2	0	0	0	1	1	2	5	3	2	2	1	3	5	3	3	4	5	5	2	2	0	0	0	0	0	1	1	0	0	1	0	0	0	0	0	0		3	3	3	3	4	5	5	5	5
1	2	2	2	0	0	0																		0	0	0	0	0	0	0	0	0	0	0	0	0	0	0	0
1	2	2	3	0	0	0	1	1	1	5	2	4	1	3	1	4	3	2	4	1	1	1	1	0	0	0	0	0	1	0	0	0	1	0	1	0	0	0	0		1	1	1	1	5	5	5	5	4
1	2	2	2	0	0	0	1	5	1	5	5	2	5	1	3	1	1	1	1	2	1	1	5	0	1	0	0	0	0	0	1	1	0	0	0	0	0	0	0		4	5	5	5	5	5	5	5	5
1	2	2	3	0	0	0	1	1	1	5	1	1	1	1	1	5	1	1	1	1	1	1	5	0	0	0	0	0	1	0	0	0	0	0	0	0	0	0	0		4	4	4	4	4	4	4	4	4
1	2	2	2	0	0	0	2	6	1	6	6	5	6	1	6	6	5	5	5	1	5	1	1	0	0	0	0	0	0	1	0	0	0	1	1	0	0	0	0		1	3	4	4	1	4	4	5	5
1	2	2	2	0	0	0	2	4	1	3	2	2	3	4	3	2	5	5	5	1	3	1	5	1	0	0	0	0	1	0	0	0	0	0	1	0	0	0	0		1	5	4	5	4	5	5	5	5
1	2	2	2	0	0	0	1	1	1	4	5	3	1	1	1	1	3	5	5	1	1	1	4	0	0	0	0	0	1	0	1	0	0	1	0	0	0	0	0		1	4	1	4	2	4	4	5	5
1	2	2	2	0	0	0																		0	0	0	0	0	0	0	0	0	0	0	0	0	0	0	0
1	2	1	2	0	0	0	1	1	2	3	2	1	2	1	4	2	2	1	1	1	4	4	4	0	1	0	0	0	1	1	0	0	0	0	0	0	0	0	0		3	4	5	5	3	4	5	5	5
1	2	2	2	0	0	0	1	5	1	5	3	1	1	1	1	5	1	1	1	1	1	1	5	1	0	0	0	0	1	0	0	0	1	0	0	0	0	0	0	had a lot of time between Match and residency beginning as an MS4 who isn't currently allowed to travel nor even see their family/friends!	2	3	3	3	1	3	3	3	5
1	2	2	2	0	0	0	1	6	6	4	4	6	4	6	5	6	6	6	6	6	6	3	3	0	1	1	0	0	1	0	0	0	0	0	0	0	0	0	0		2	3	3	4	4	4	4	4	2
1	2	2	2	0	0	0	1	2	2	5	3	2	2	2	2	2	2	3	3	1	3	3	3	0	1	1	0	0	1	0	0	0	0	0	0	0	0	0	0		2	2	2	3	2	2	2	3	5
1	2	2	2	0	0	0	1	3	1	5	2	2	3	2	4	1	3	6	6	3	3	3	2	1	1	0	0	0	1	0	0	0	0	0	0	0	0	0	0		2	3	4	5	2	3	4	5	4
1	2	2	3	0	0	0	2	1	1	3	3	1	3	1	1	1	6	1	3	3	3	1	1	0	0	0	0	0	0	1	0	0	0	0	1	1	0	0	0		1	2	2	3	1	2	3	3	5
1	2	2	3	0	0	0	1	1	1	5	5	1	1	1	1	1	1	1	1	1	1	1	5	0	1	1	0	0	1	0	0	0	0	0	0	0	0	0	0		1	2	3	4	1	1	4	4	4
1	2	2	2	0	0	0	1	1	1	4	2	1	1	1	1	1	1	1	1	1	5	1	1	0	0	1	0	0	1	0	0	0	0	0	1	0	0	0	0
1	2	2	2	0	0	0	1	3	1	5	5	3	4	2	5	4	1	3	3	3	3	3	4	0	1	0	0	0	1	0	1	0	0	0	0	0	0	0	0		1	3	4	5	1	3	5	5	3
1	2	2	3	0	0	0																		0	0	0	0	0	0	0	0	0	0	0	0	0	0	0	0
1	2	2	2	0	0	0	2	4	2	5	2	2	4	2	4	2	5	4	4	4	4	4	4	1	0	0	0	0	1	1	0	0	0	0	0	0	0	0	0		1	1	3	3	2	2	3	3	5
1	2	2	2	0	0	0	1	1	1	4	1	1	1	3	3	1	1	3	5	1	1	1	3	0	0	0	0	0	1	1	0	0	0	0	1	0	0	0	0		3	3	3	3	2	4	4	5	5
1	2	2	2	0	0	0	1	2	1	5	4	6	1	1	1	3	1	1	1	1	1	1	4	1	0	0	0	0	1	1	0	0	0	0	0	0	0	0	0		1	2	4	4	1	2	4	5	5
1	2	2	2	0	0	0																		0	0	0	0	0	0	0	0	0	0	0	0	0	0	0	0
1	2	2	2	0	0	0	1	1	1	5	5	1	1	4	4	1	2	4	5	6	4	5	5	0	0	0	0	1	1	0	1	0	0	0	0	0	0	0	0		1	2	1	5	1	5	1	5	5
				0	0	0																		0	0	0	0	0	0	0	0	0	0	0	0	0	0	0	0
1	1			0	0	0																		0	0	0	0	0	0	0	0	0	0	0	0	0	0	0	0
1	2	2	1	1	1	1	2	1	1	5	5	1	5	4	5	1	3	1	1	1	4	1	1	0	1	0	0	0	0	0	1	1	0	0	0	0	0	0	0		3	3	1	3	5	5	1	5	5
1	2	2	1	1	0	0																		0	0	0	0	0	0	0	0	0	0	0	0	0	0	0	0
1	2	2	3	0	0	0	1	6	1	5	5	1	4	2	5	1	1	3	3	1	3	1	5	0	1	0	0	0	1	0	0	1	0	0	0	0	0	0	0		2	5	5	5	2	3	5	5	4
1	2			0	0	0																		0	0	0	0	0	0	0	0	0	0	0	0	0	0	0	0
1	2	2	2	0	0	0	2	1	1	1	1	1	1	1	1	1	5	4	5	1	3	1	6	0	0	0	0	0	0	1	0	0	0	1	1	0	0	0	0		2	5	4	4	2	5	5	4	4
1	2	2	2	0	0	0	1	1	1	5	1	1	1	1	1	1	1	1	1	1	2	1	1	0	0	0	0	0	1	0	0	0	0	0	0	0	0	1	0		2	4	3	4	3	4	4	4	5
1	2	2	2	0	0	0	2	4	2	4	3	5	1	1	1	1	1	1	5	1	5	2	1	0	0	0	0	0	0	0	0	0	0	0	1	1	0	1	0		1	3	4	4	1	3	5	5	2
1	2	2	3	0	0	0	1	1	1	5	5	1	3	1	2	4	1	1	1	1	3	2	5	0	0	0	0	0	1	1	0	0	0	0	0	0	0	1	0		3	5	5	5	2	5	5	5	5
1	2	2	2	0	0	0	1	3	2	5	3	3	1	1	1	1	3	4	4	1	4	4	4	0	0	0	0	0	1	0	1	0	0	1	0	0	0	0	0		1	1	1	1	4	4	4	4	3
1	2	2	2	0	0	0	1	1	1	5	1	1	1	4	4	1	4	5	5	5	5	5	3	1	1	1	0	0	0	0	0	0	0	0	0	0	0	0	0		1	1	3	5	1	1	3	5	4
1	2	2	1	0	1	0																		0	0	0	0	0	0	0	0	0	0	0	0	0	0	0	0
1	2	2	2	0	0	0	1	1	1	5	3	3	1	1	1	1	1	4	5	6	6	1	4	0	0	0	0	0	1	0	0	0	0	1	1	0	0	0	0		3	3	3	3	4	4	5	5	5
1	2	2	2	0	0	0	1	6	1	3	1	5	1	3	2	1	3	4	4	4	1	3	1	0	0	0	0	0	1	1	0	0	0	1	0	0	0	0	0		2	3	1	5	1	2	1	4	4
1	2	2	2	0	0	0	1	1	1	5	4	3	1	1	4	1	1	5	5	1	1	1	4	0	1	0	0	0	0	0	0	0	0	1	1	0	0	0	0		1	5	2	4	2	2	2	5	4
1	2	2	2	0	0	0	1	3	1	5	4	1	2	1	2	1	1	4	3	2	4	1	4	0	0	0	0	0	1	0	0	1	0	0	0	0	0	1	0		1	5	3	3	1	4	3	3	5
1	2	2	2	0	0	0	3																	0	0	0	0	0	0	0	0	0	0	0	0	0	0	0	0		2	4	2	4	2	4	2	4	4
1	2	2	2	0	0	0	1	3	3	4	4	2	4	2	2	3	3	2	2	2	2	2	4	0	0	0	0	0	1	1	0	0	1	0	0	0	0	0	0		3	4	4	5	3	4	4	5	5
1	1			0	0	0																		0	0	0	0	0	0	0	0	0	0	0	0	0	0	0	0
1	2	2	2	0	0	0	1	1	1	5	4	1	3	1	2	2	2	3	3	1	3	1	3	0	0	0	0	0	1	1	1	0	0	0	0	0	0	0	0		2	2	3	4	4	4	4	4	5
1	2	2	2	0	0	0	1	1	1	5	4	1	1	1	3	1	3	4	2	3	1	2	3	0	1	1	0	0	1	0	0	0	0	0	0	0	0	0	0		1	1	3	3	1	5	5	5	5
1	2	2	2	0	0	0	1	4	1	3	3	1	2	1	2	1	3	2	2	1	1	1	3	1	0	0	0	0	1	0	1	0	0	0	0	0	0	0	0		4	5	4	5	4	5	5	5	5
1	2	2	2	0	0	0	2	2	1	4	4	5	2	3	4	2	5	2	5	1	5	4	1	0	0	0	0	0	0	1	0	0	0	0	1	0	0	1	0		2	2	2	2	3	3	5	5	5
1	2	2	2	0	0	0	2	6	6	6	6	6	6	6	6	6	4	2	4	3	5	6	6	0	0	0	0	0	0	0	0	0	0	0	1	1	0	1	0		3	3	3	3	2	5	5	5	5
1	2	2	2	0	0	0	1	1	1	5	4	1	1	1	3	4	1	1	1	1	1	1	4	0	1	0	0	0	1	0	1	0	0	0	0	0	0	0	0		1	2	1	4	2	2	2	4	4
1	2	2	1	1	1	1	1	1	1	5	3	1	1	1	1	1	1	1	1	4	4	1	3	0	0	0	0	0	1	0	1	0	0	0	0	0	0	0	1	Working within community	5	5	1	3	5	5	1	3	5
1	2	2	2	0	0	0	1	5	2	4	3	1	2	1	1	2	1	1	1	1	1	1	3	1	0	0	0	0	1	1	0	0	0	0	0	0	0	0	0		4	4	4	5	4	4	4	5	5
1	2	2	2	0	0	0	2	1	1	4	1	5	1	1	1	1	5	4	4	6	1	1	2	0	0	0	0	0	0	1	0	0	0	1	1	0	0	0	0		1	1	2	2	2	5	5	5	4
1	2	2	2	0	0	0	2	6	6	6	6	6	6	6	6	6	4	6	6	6	5	6	6	0	0	0	0	0	0	0	0	0	0	0	0	0	0	1	0
1	2	2	2	0	0	0	2	1	5	6	6	6	6	6	6	6	4	2	3	2	4	4	2	0	0	0	1	0	0	0	0	0	0	0	1	0	0	1	0		2	4	4	4	2	2	2	4	4
1	2	1	2	0	0	0	2	6	6	6	6	6	6	6	6	6	6	6	6	6	6	6	6	0	0	0	0	0	0	0	0	0	0	0	0	0	0	0	0
1	2	2	2	0	0	0	1	3	1	5	2	2	2	1	1	2	1	1	1	1	2	1	4	1	0	0	0	0	1	0	1	0	0	0	0	0	0	0	0		2	4	4	4	4	4	4	4	5
1	2	2	2	0	0	0	2	3	1	3	3	1	1	1	1	1	1	5	5	5	1	1	1	0	0	0	0	0	0	0	0	0	0	1	1	0	1	0	0		2	4	1	3
1	2	2	3	0	0	0	1	2	2	4	4	2	1	1	5	4	1	3	5	1	1	1	5	0	1	0	0	0	1	1	0	0	0	0	0	0	0	0	0		3	3	3	5	3	3	4	5	4
1	2	2	1	0	0	0	3																	0	0	0	0	0	0	0	0	0	0	0	0	0	0	0	0		2	1	3	4	1	2	3	4	4
1	2	2	2	0	0	0	1	1	1	5	5	1	1	1	3	2	1	3	5	1	1	3	5	0	0	1	0	0	1	0	1	0	0	0	0	0	0	0	0		1	3	3	3	1	2	3	4	1
1	2	2	2	0	0	0	1	1	1	5	5	1	2	1	3	3	1	1	1	1	1	3	4	0	0	0	0	0	1	1	1	0	0	0	0	0	0	0	0		1	2	1	3	1	2	3	4	5
1	2	2	3	0	0	0	2	1	1	3	3	1	1	1	1	3	4	3	5	1	1	1	3	0	0	0	0	0	0	1	0	0	0	1	1	0	0	0	0		2	4	2	3	2	4	2	3	5
1	2	2	3	0	0	0	1	3	1	5	1	6	1	1	2	1	3	1	2	1	2	1	4	0	0	0	0	0	1	0	0	0	0	0	0	0	0	0	0		3	5	5	5	5	5	5	5	5
1	2	2	1	1	0	0																		0	0	0	0	0	0	0	0	0	0	0	0	0	0	0	0
1	2	2	3	0	0	0	1	5	1	5	4	1	3	1	5	4	1	1	4	1	4	1	4	1	1	0	0	0	1	0	0	0	0	0	0	0	0	0	0		1	4	2	2	1	4	4	4	5
1	2	2	2	0	0	0	1	3	1	5	2	6	1	1	3	3	1	1	3	1	1	1	4	0	1	0	0	0	1	0	0	0	0	0	0	0	0	0	1	Had time	2	5	3	5	2	4	4	4	5
1	1			0	0	0																		0	0	0	0	0	0	0	0	0	0	0	0	0	0	0	0
1	2			0	0	0																		0	0	0	0	0	0	0	0	0	0	0	0	0	0	0	0
1	2	2	2	0	0	0	1	1	1	5	1	1	1	1	1	1	1	4	4	1	1	1	5	0	0	0	0	0	1	1	0	0	0	1	0	0	0	0	0		1	1	1	3	1	4	4	4	4
1	2	2	2	0	0	0	1	1	1	5	1	2	1	1	2	1	4	3	5	1	1	2	3	0	0	0	0	0	1	1	0	0	0	0	1	0	0	0	0
2	2			0	0	0																		0	0	0	0	0	0	0	0	0	0	0	0	0	0	0	0
1	2	2	3	0	0	0	1	1	1	5	4	6	3	1	4	6	6	2	3	6	6	1	3	0	1	0	0	0	1	0	1	0	0	0	0	0	0	0	0		2	4	3	5	1	4	4	5	5
1	2	2	2	0	0	0	1	1	1	3	3	1	2	1	3	1	1	3	3	2	3	1	3	0	0	0	0	0	1	0	1	0	0	1	0	0	0	0	0		1	2	2	4	4	5	5	5	5
1	2	2	2	0	0	0	2	3	1	3	2	5	1	1	3	3	1	5	5	1	1	3	2	0	0	0	0	0	0	0	0	0	0	1	1	1	0	0	0		2	4	2	4	3	5	3	5	4
1	2	2	2	0	0	0	1	1	1	5	4	1	2	1	1	3	1	3	3	2	1	1	4	0	0	0	0	0	1	1	1	0	0	0	0	0	0	0	0		2	4	3	4	3	4	4	4	5
1	2	2	1	0	1	0	1	1	1	5	3	6	1	1	3	6	6	2	2	6	2	1	3	0	1	0	0	0	1	1	0	0	0	0	0	0	0	0	0		2	2	2	2	3	5	5	5	4
1	1			0	0	0																		0	0	0	0	0	0	0	0	0	0	0	0	0	0	0	0
1	2	2	2	0	0	0	2	1	1	3	1	3	1	2	1	1	1	5	5	6	1	2	1	0	0	0	0	1	0	0	0	0	0	1	1	0	0	0	0		1	3	3	5	1	3	3	5	5
1	2	2	2	0	0	0	1	2	1	5	3	1	2	1	2	4	1	1	2	1	4	1	3	0	0	0	0	0	1	0	1	0	1	0	0	0	0	0	0		1	1	1	4	2	4	5	5	4
1	2	2	2	0	0	0	1	1	1	5	1	3	1	1	1	2	3	1	3	1	4	1	3	0	0	0	0	0	1	1	0	0	0	0	0	1	0	0	0		1	2	2	4	2	4	4	5	4
1	2	2	2	0	0	0	2	6	6	4	3	6	6	6	6	6	6	3	3	6	6	6	6	0	0	0	0	0	1	0	0	0	0	0	0	0	0	0	0		3	3	3	3	3	3	3	3	4
1	2	2	2	0	0	0	1	1	1	5	5	1	1	1	1	3	1	1	1	1	1	1	4	0	0	0	0	0	1	0	1	0	1	0	0	0	0	0	0		3	3	3	3	1	4	4	4	4
1	2	2	3	0	0	0	1	1	1	6	6	1	5	1	5	5	1	1	2	1	5	1	5	0	1	0	0	0	1	0	0	1	0	0	0	0	0	0	0		4	4	2	2	4	5	5	5	5
1	2	2	2	0	0	0	1	1	1	5	4	2	2	1	2	1	1	3	3	1	3	3	3	0	0	0	0	0	1	1	0	0	0	0	0	0	0	0	0		1	3	3	4	1	3	3	4	4
1	2	2	3	0	0	0	1	1	1	5	4	1	1	1	4	1	2	4	4	4	4	1	4	0	1	0	0	0	1	0	0	0	0	0	0	0	1	0	0		1	1	1	1	1	4	5	5	4
1	2	2	2	0	0	0																		0	0	0	0	0	0	0	0	0	0	0	0	0	0	0	0
1	2			0	0	0																		0	0	0	0	0	0	0	0	0	0	0	0	0	0	0	0
1	2	2	1	1	1	0	1	4	1	5	5	1	3	1	1	4	1	1	1	1	1	1	1	1	0	0	0	0	1	0	1	0	0	0	0	0	0	0	0		2	4	2	4	5	5	5	5	5
1	2	2	2	0	0	0	1	1	1	5	1	1	1	1	1	1	1	5	5	1	1	1	5	0	0	0	0	0	1	0	0	0	0	0	0	0	0	0	0		1	2	3	4	1	1	5	5	4
1	2	2	2	0	0	0	1	1	2	5	4	1	1	3	1	2	1	1	1	1	1	4	4	0	0	1	0	0	1	0	1	0	0	0	0	0	0	0	0		3	5	2	4	5	5	5	5	5
1	2	2	1	1	0	0	1	1	1	5	5	1	1	1	1	1	1	1	1	1	3	1	5	0	0	0	0	0	1	1	1	0	0	0	0	0	0	0	0		1	1	1	1	3	5	5	5	5
1	2	2	3	0	0	0	1	1	1	5	4	6	1	1	1	1	6	6	6	6	6	1	3	0	0	0	0	0	1	0	0	0	0	0	0	0	0	0	0		1	1	1	1	1	5	5	5	2
1	2	2	2	0	0	0																		0	0	0	0	0	0	0	0	0	0	0	0	0	0	0	0
1	2	2	1	0	0	1																		0	0	0	0	0	0	0	0	0	0	0	0	0	0	0	0
1	2	2	1	0	0	1	1	1	1	5	1	1	1	1	1	4	1	2	4	1	1	1	5	0	0	0	0	0	1	1	0	0	0	0	1	0	0	0	0		4	4	4	5	5	5	5	5	5
1	2	2	2	0	0	0	2	1	1	2	1	5	1	1	1	1	1	4	4	1	4	1	1	0	0	0	0	0	0	0	0	0	0	1	1	1	0	0	0		1	3	3	4	1	3	5	5	2
1	2	2	2	0	0	0	2	1	3	2	2	4	1	2	2	1	3	4	4	2	2	2	2	0	0	0	0	0	0	0	0	0	0	1	1	1	0	0	0		1	1	1	1	1	1	2	4	1
1	2	2	1	1	1	1	2	1	1	1	1	1	1	1	1	1	5	1	1	1	1	1	1	0	0	0	0	0	0	1	0	0	0	0	0	0	0	1	0		5	5	2	2	5	5	5	5	5
1	2	2	1	0	1	1	1	6	1	4	2	6	2	1	4	1	6	1	1	1	1	1	2	0	1	1	0	0	0	0	1	0	0	0	0	0	0	0	0		1	1	1	2	2	4	5	5	5
1	2	2	2	0	0	0	1	1	1	5	4	1	1	1	1	1	1	1	1	1	1	1	4	0	0	0	0	0	1	0	1	0	0	0	0	0	0	0	1	Just wanted to help, idk why you're making me pick 3	3	3	3	3	5	5	5	5	3
1	2	2	1	1	1	1	2	1	1	1	1	1	1	1	1	1	5	1	1	1	1	1	1	0	0	0	0	0	0	1	0	0	0	0	0	0	0	1	0		5	5	2	2	5	5	4	4	5
1	2	2	1	0	1	1	1	1	1	5	3	1	1	1	1	1	1	2	2	1	4	1	5	0	0	0	0	0	1	0	0	0	0	0	0	0	0	1	1	Free time	4	5	5	5	4	5	5	5	5
1	2	2	2	0	0	0	1	2	3	5	3	1	1	1	1	1	6	2	4	1	1	1	5	0	0	0	0	0	1	0	1	0	0	0	1	0	0	0	0		3	5	5	5	4	5	5	5	5
1	2	2	1	0	1	1	1	4	2	5	5	3	3	6	4	4	1	4	6	4	4	5	4	0	0	1	0	0	1	0	1	0	0	0	0	0	0	0	0		1	3	5	5	1	2	5	5	4
1	2	2	2	0	0	0	1	1	1	5	4	1	1	1	5	1	1	1	1	1	1	1	4	0	1	0	0	0	1	0	1	0	0	0	0	0	0	0	0		2	4	3	4	1	4	5	5	4
1	2	2	1	1	0	0	1	3	1	5	3	1	1	1	1	1	6	3	3	1	4	1	4	0	0	0	0	0	1	1	0	0	0	0	1	0	0	0	0		3	3	3	3	4	5	5	5	5
1	2	2	2	0	0	0	1	1	1	5	2	1	1	1	2	1	1	1	1	1	4	1	5	0	0	0	0	0	1	1	0	0	0	0	0	0	0	1	0		3	4	2	4	4	5	2	5	4
1	2	2	2	0	0	0																		0	0	0	0	0	0	0	0	0	0	0	0	0	0	0	0
1	2	2	2	0	0	0	1	1	1	5	4	2	1	1	1	3	1	2	2	1	1	1	4	0	0	0	0	0	1	0	1	0	0	0	0	1	0	0	0		2	3	2	4	3	4	4	5	4
1	2	2	2	0	0	0	2	1	1	5	3	6	1	1	1	1	1	3	4	3	5	1	5	0	0	0	0	0	1	0	0	0	0	0	1	0	0	1	0		1	1	3	3	5	5	5	5	5
1	2	2	2	0	0	0	1	1	2	5	2	1	1	1	1	1	3	4	4	1	1	2	3	0	0	0	0	0	1	1	0	0	0	0	1	0	0	0	0		1	1	2	2	1	1	4	4	1
1	2	2	1	0	0	1	1	1	1	5	4	6	3	1	1	2	2	3	3	6	4	1	5	0	0	0	0	0	0	0	0	0	0	0	0	0	0	0	0
1	2	2	2	0	0	0	2	1	1	1	1	5	1	4	1	1	3	5	5	1	5	1	3	0	0	0	0	1	0	0	0	0	0	1	1	0	0	0	0		4	5	4	4	4	4	4	4	4
1	2	2	2	0	0	0	2	6	6	6	6	6	6	6	6	6	6	6	6	6	6	6	6	0	0	0	0	0	0	0	0	0	0	0	0	0	0	0	1	I didn't participate in COVID volunteer activities	3	3	2	4	3	4	3	4	5
2	2			0	0	0																		0	0	0	0	0	0	0	0	0	0	0	0	0	0	0	0
1	2	2	1	0	0	1	1	1	1	5	4	1	1	2	3	3	2	2	3	2	4	3	4	0	1	0	0	0	1	0	1	0	0	0	0	0	0	0	0		2	2	2	2	2	5	5	5	5
1	2	2	2	0	0	0	1	1	1	5	1	1	1	1	1	3	3	5	5	5	3	1	4	0	0	0	0	0	1	0	0	0	0	1	1	0	0	0	0
1	2	2	2	0	0	0	2	6	6	6	6	6	6	6	6	6	6	6	6	6	6	6	6	0	0	0	0	0	0	0	0	0	0	0	0	0	0	0	1		2	4	2	4	3	3	3	3	3
1	2	2	1	0	0	1	1	1	1	5	2	6	2	1	1	2	6	2	2	6	3	1	5	0	0	0	0	0	1	1	1	0	0	0	0	0	0	0	0		2	4	4	4	2	4	4	5	4
1	2	2	2	0	0	0	2	6	6	6	6	6	6	6	6	6	6	6	5	6	6	6	6	0	0	0	0	0	0	0	0	0	0	0	1	0	0	0	0		1	2	3	3	3	4	4	4	5
1	2	2	2	0	0	0	1	6	1	5	1	1	1	1	1	1	5	2	2	2	1	3	5	0	0	1	0	0	1	1	0	0	0	0	0	0	0	0	0		2	3	3	3	3	4	4	5	5
1	2	2	3	0	0	0	2	2	1	4	4	3	3	2	3	2	5	3	4	1	5	2	5	0	0	0	0	0	0	1	0	0	0	0	0	0	0	1	1	Our Step 1 study block is during the pandemic- if not for Step studying, I would've gotten involved in volunteer opportunities	3	3	3	3	3	4	4	4	3
1	2	2	1	0	1	1	1	1	1	5	5	1	1	1	1	1	1	1	1	1	3	1	3	0	0	0	0	0	1	0	1	0	0	0	0	0	0	1	0		1	1	1	1	5	5	5	5	5
1	2	2	2	0	0	0	1	6	1	5	1	1	1	1	1	1	1	2	2	1	1	1	5	0	0	0	0	0	1	0	0	0	0	0	0	0	0	0	0		1	2	3	5	2	4	4	4	5
1	2	2	2	0	0	0	1	1	1	4	5	5	1	2	1	1	2	5	5	2	6	2	2	0	0	0	0	0	1	0	1	0	0	1	0	0	0	0	0		1	1	1	3	1	1	1	5	5
1	2	2	2	0	0	0	1	1	1	5	1	1	1	2	3	1	1	1	1	1	1	3	3	0	1	1	0	0	1	0	0	0	0	0	0	0	0	0	0		1	2	3	4	1	4	4	5	4
1	2	2	2	0	0	0	2	2	2	2	2	2	2	2	1	2	2	2	2	2	2	2	2	0	0	0	0	0	0	1	0	0	0	1	0	0	0	1	0		3	4	4	4	4	4	4	4	5
1	2	2	2	0	0	0	1	1	1	5	3	2	2	2	4	2	4	2	2	1	4	2	2	0	1	0	0	0	1	1	0	0	0	0	0	0	0	0	0		2	2	2	3	2	5	5	5	4
1	2	2	2	0	0	0	2	3	1	5	4	1	1	1	1	1	5	1	1	1	5	1	1	0	0	0	0	0	1	1	0	0	0	0	0	0	0	1	0		4	5	2	4	4	5	5	5	5
1	2	2	2	0	0	0	1	1	1	5	2	3	1	2	2	1	3	2	4	4	1	3	3	0	0	0	0	0	1	0	0	0	0	0	1	0	1	0	0		2	3	2	4	2	4	3	5	4
1	2	2	1	1	1	1	1	1	1	5	3	1	1	1	1	2	1	1	1	1	4	1	5	0	0	0	0	0	1	1	0	0	0	0	0	0	0	1	0		2	3	2	2	5	5	5	5	5
1	2	2	1	1	1	1	1	1	1	5	3	1	2	2	2	1	1	3	3	1	1	2	5	0	0	0	0	0	1	1	1	0	0	0	0	0	0	0	0		2	4	4	4	4	4	5	5	5
1	2	2	2	0	0	0	1	1	1	5	3	1	1	1	2	1	3	2	4	1	1	2	2	0	0	0	0	0	1	0	1	0	0	0	0	0	0	0	1	I was far from my medical school but still wanted to help in some way	1	3	3	3	1	3	3	3	2
1	2	2	2	0	0	0	1	3	1	5	4	1	1	1	2	1	1	5	5	5	3	1	4	0	0	0	0	0	1	0	1	0	0	0	0	0	0	0	1	To be a part of something larger than myself in order to cope	1	2	1	4	2	5	5	5	5
1	2	2	2	0	0	0	1	3	1	4	5	1	1	1	2	2	2	4	4	1	1	1	4	0	0	0	0	0	1	0	1	0	0	0	1	0	0	0	0		3	4	1	4	4	4	2	4	4
1	1			0	0	0																		0	0	0	0	0	0	0	0	0	0	0	0	0	0	0	0
1	2	2	2	0	0	0	1	1	1	5	1	3	1	1	2	1	1	2	2	1	3	1	2	0	0	0	0	0	1	0	0	0	0	0	0	1	0	1	0		2	1	1	1	2	5	5	5	5
1	2	1	1	0	1	0	1	3	2	5	5	1	5	1	4	5	2	2	4	1	4	2	4	0	1	0	0	0	1	0	0	0	1	0	0	0	0	0	0		2	4	5	5	2	4	5	5	2
1	2	2	2	0	0	0	1	1	1	5	4	1	1	1	5	1	2	2	4	1	5	1	3	0	1	0	0	0	1	0	0	0	0	0	0	0	0	1	0		1	2	3	3	1	1	1	1	4
1	2	2	1	1	0	0	1	1	1	5	5	2	2	1	2	5	1	2	3	2	5	1	5	0	0	0	0	0	1	0	1	0	1	0	0	0	0	0	0		4	4	4	3	5	5	5	5	5
1	2	2	2	0	0	0	1	1	1	5	5	6	3	1	5	6	1	1	1	1	6	3	4	0	1	0	0	0	1	0	1	0	0	0	0	0	0	0	0		3	4	5	5	4	4	5	5	5
1	2	2	1	1	0	0	1	1	1	5	4	1	2	1	1	2	1	3	4	4	2	1	3	0	0	0	0	0	1	0	1	1	0	0	0	0	0	0	0		3	5	1	3	2	5	3	3	5
1	1			0	0	0																		0	0	0	0	0	0	0	0	0	0	0	0	0	0	0	0
1	2	2	2	0	0	0	1	1	1	5	1	1	1	1	5	5	3	1	1	1	5	1	5	0	1	0	0	0	1	0	0	0	0	0	0	0	0	1	0		3	5	5	5	4	5	5	5	5
1	2	2	1	0	1	0	1	4	2	4	4	3	4	3	4	3	4	4	4	4	3	4	4	0	1	1	0	0	1	0	0	0	0	0	0	0	0	0	0		4	4	4	4	4	4	4	4	3
1	2	2	1	1	0	0	1	1	1	4	3	1	4	1	4	4	1	1	1	1	1	1	5	0	1	0	0	0	1	0	0	1	0	0	0	0	0	0	0		1	4	5	5	5	5	5	5	5
1	1			0	0	0																		0	0	0	0	0	0	0	0	0	0	0	0	0	0	0	0
1	2	1	2	0	0	0	1	1	1	5	1	1	1	1	4	1	4	5	5	1	5	1	2	0	1	0	0	0	1	1	0	0	0	0	0	0	0	0	0		1	4	5	5	1	3	5	5	5
1	2	2	2	0	0	0	1	1	1	5	5	1	1	1	3	1	6	1	5	1	1	1	5	0	0	0	0	0	1	0	1	0	0	0	0	0	0	1	0		1	4	5	5	2	5	5	5	5
1	2	2	2	0	0	0	1	3	1	5	5	3	4	2	3	2	2	3	3	4	4	1	3	0	0	0	0	0	1	0	1	1	0	0	0	0	0	0	0		1	4	4	5	3	4	4	5	4
1	2	2	1	0	1	0	1	1	1	5	5	1	1	3	4	1	4	2	2	2	4	3	2	0	1	0	0	0	1	0	1	0	0	0	0	0	0	0	0		1	4	4	4	4	5	5	5	5
1	1			0	0	0																		0	0	0	0	0	0	0	0	0	0	0	0	0	0	0	0
1	1			0	0	0																		0	0	0	0	0	0	0	0	0	0	0	0	0	0	0	0
1	2	2	1	1	0	0	1	1	1	5	5	1	4	1	1	1	2	1	1	1	3	1	4	0	0	0	0	0	0	0	0	0	0	0	0	0	0	0	0
1	2	2	2	0	0	0	3																	0	0	0	0	0	0	0	0	0	0	0	0	0	0	0	0		4	4	4	4	5	5	5	5	5
1	1			0	0	0																		0	0	0	0	0	0	0	0	0	0	0	0	0	0	0	0
1	1			0	0	0																		0	0	0	0	0	0	0	0	0	0	0	0	0	0	0	0
1	2	2	2	0	0	0	1	1	1	5	4	1	1	1	1	1	3	3	3	3	3	1	3	0	0	0	0	0	1	1	0	0	0	1	0	0	0	0	0		2	2	3	3	3	5	5	5	4
1	1			0	0	0																		0	0	0	0	0	0	0	0	0	0	0	0	0	0	0	0
1	2	2	1	1	0	0	1	1	1	5	1	1	1	1	4	1	1	1	1	1	1	1	4	0	1	0	0	0	1	0	0	0	0	0	0	0	0	0	0		3	3	3	3	2	5	5	5	5
1	1			0	0	0																		0	0	0	0	0	0	0	0	0	0	0	0	0	0	0	0
1	2	2	2	0	0	0	1	1	1	5	5	1	3	1	5	1	1	1	1	1	4	1	5	0	0	0	0	0	1	0	1	0	0	0	0	0	0	1	0		1	1	1	5	4	5	5	5	5
1	2	2	2	0	0	0	1	1	1	5	5	1	2	1	2	1	1	1	3	1	3	1	5	0	0	0	0	0	1	0	1	0	0	0	0	0	0	0	1	Time available during curriculum pauses	2	4	4	4	2	4	4	4	5
1	2	2	1	1	1	1	2	3	2	2	2	2	3	2	2	2	4	4	4	2	2	2	3	0	0	0	0	0	1	1	0	0	0	1	0	0	0	0	0		2	2	3	4	2	3	4	4	4
1	2	2	2	0	0	0	1	1	1	5	4	1	4	1	1	1	1	1	1	1	1	1	5	0	0	0	0	0	1	0	1	1	0	0	0	0	0	0	0		5	5	5	5	5	5	5	5	5
1	1			0	0	0																		0	0	0	0	0	0	0	0	0	0	0	0	0	0	0	0
1	2	2	2	0	0	0	2	1	1	2	2	2	2	5	2	2	5	4	4	2	5	2	4	0	0	0	0	0	0	0	0	0	0	0	1	0	0	1	1	Having to reschedule my wedding	3	4	4	4	4	4	4	4	4
1	2	2	1	1	0	0	1	1	1	5	4	1	1	1	2	2	3	1	3	1	3	1	3	0	1	0	0	0	1	0	1	0	0	0	0	0	0	0	0		5	5	5	5	5	5	5	5	5
1	2	2	1	1	1	1																		0	0	0	0	0	0	0	0	0	0	0	0	0	0	0	0
1	2	2	2	0	0	0	1	1	2	4	2	1	1	2	1	1	5	3	4	1	1	2	2	0	0	1	0	0	0	0	0	0	0	1	1	0	0	0	0		1	2	2	2	1	4	4	5	5
1	2	2	2	0	0	0	1	1	1	5	1	1	1	1	3	1	3	1	1	1	1	1	1	0	1	0	0	0	1	0	1	0	0	0	0	0	0	0	0		2	4	2	4	2	4	4	4	4
1	2	2	2	0	0	0																		0	0	0	0	0	0	0	0	0	0	0	0	0	0	0	0
1	2	2	3	0	0	0	1	1	1	5	1	1	2	3	3	1	2	3	4	1	4	4	4	0	0	1	0	0	1	0	0	0	0	0	0	0	0	1	0		4	4	3	3	2	4	4	4	4
1	2	2	1	1	0	0	1	1	1	5	4	3	2	2	4	3	2	2	3	3	3	1	4	0	1	0	0	0	1	0	0	0	0	0	0	0	1	0	0	Claimed a relative's life	4	4	2	2	4	5	5	4	5
1	1			0	0	0																		0	0	0	0	0	0	0	0	0	0	0	0	0	0	0	0
1	2	2	2	0	0	0	1	1	1	5	3	1	1	1	1	1	1	1	4	2	4	1	6	0	0	0	0	0	1	0	1	0	0	0	0	0	0	1	0		2	3	3	4	2	3	3	4	4
2	1			0	0	0																		0	0	0	0	0	0	0	0	0	0	0	0	0	0	0	0
1	1			0	0	0																		0	0	0	0	0	0	0	0	0	0	0	0	0	0	0	0
1	1			0	0	0																		0	0	0	0	0	0	0	0	0	0	0	0	0	0	0	0
1	2	2	1	1	0	0	1	1	1	5	2	1	1	1	3	1	3	1	3	1	3	1	5	0	1	0	0	0	1	0	1	0	0	0	0	0	0	0	0		5	5	5	5	5	5	5	5	5
1	1			0	0	0																		0	0	0	0	0	0	0	0	0	0	0	0	0	0	0	0
1	1			0	0	0																		0	0	0	0	0	0	0	0	0	0	0	0	0	0	0	0
1	1			0	0	0																		0	0	0	0	0	0	0	0	0	0	0	0	0	0	0	0
1	1			0	0	0																		0	0	0	0	0	0	0	0	0	0	0	0	0	0	0	0
1	1			0	0	0																		0	0	0	0	0	0	0	0	0	0	0	0	0	0	0	0
1	1			0	0	0																		0	0	0	0	0	0	0	0	0	0	0	0	0	0	0	0
1	2	2	2	0	0	0	2	1	1	2	1	2	1	3	1	1	2	3	5	1	5	1	1	0	0	0	0	0	0	0	0	0	0	1	1	0	0	1	0		2	3	1	4	3	3	4	4	5
1	1			0	0	0																		0	0	0	0	0	0	0	0	0	0	0	0	0	0	0	0
1	2	2	1	1	0	0	1	1	1	5	1	1	1	1	2	3	1	1	1	1	4	1	6	0	0	0	0	0	1	1	0	0	0	0	0	0	0	1	0		1	5	5	5	2	5	5	5	5
				0	0	0																		0	0	0	0	0	0	0	0	0	0	0	0	0	0	0	0
1	2	2	2	0	0	0	2																	0	0	0	0	0	0	0	0	0	0	0	0	0	0	0	0
1	2	1	2	0	0	0	1	2	1	4	4	4	4	3	3	3	4	4	4	4	2	3	3	0	1	0	0	0	0	1	1	0	0	0	0	0	1	1	0		3	2	1	2
1	2	2	2	0	0	0	1	6	6	5	6	6	6	2	2	6	4	2	2	6	6	6	6	0	0	0	0	1	1	1	0	0	0	0	0	0	0	0	0		2	4	3	3	2	4	5	5	5
1	1			0	0	0																		0	0	0	0	0	0	0	0	0	0	0	0	0	0	0	0
1	1			0	0	0																		0	0	0	0	0	0	0	0	0	0	0	0	0	0	0	0
1	2	2	2	0	0	0	2	1	2	1	1	5	1	2	1	1	2	3	5	4	1	1	1	0	0	0	0	0	0	0	0	0	0	1	1	1	0	0	0		2	3	4	5	3	4	5	5	4
1	2	1	2	0	0	0	1	1	1	5	5	1	3	1	1	3	1	1	1	1	1	1	5	0	0	0	0	0	1	1	1	0	0	0	0	0	0	0	0		3	4	5	5	4	5	5	5	5
1	2	2	2	0	0	0	1	5	1	4	4	1	1	1	1	1	1	1	1	1	1	1	4	1	0	0	0	0	1	1	0	0	0	0	0	0	0	0	0		1	2	2	2	4	4	5	5	4
1	2	2	2	0	0	0	1	1	1	5	1	4	1	1	1	2	2	2	5	2	2	1	2	0	0	0	0	0	1	0	0	0	0	0	0	1	0	0	0		1	1	4	4	1	1	5	5	4
1	1			0	0	0																		0	0	0	0	0	0	0	0	0	0	0	0	0	0	0	0
1	1			0	0	0																		0	0	0	0	0	0	0	0	0	0	0	0	0	0	0	0
1	2	2	2	0	0	0																		0	0	0	0	0	0	0	0	0	0	0	0	0	0	0	0
1	1			0	0	0																		0	0	0	0	0	0	0	0	0	0	0	0	0	0	0	0
1	1			0	0	0																		0	0	0	0	0	0	0	0	0	0	0	0	0	0	0	0
1	2	2	2	0	0	0																		0	0	0	0	0	0	0	0	0	0	0	0	0	0	0	0
1	1			0	0	0																		0	0	0	0	0	0	0	0	0	0	0	0	0	0	0	0
1	1			0	0	0																		0	0	0	0	0	0	0	0	0	0	0	0	0	0	0	0
1	2	2	2	0	0	0																		0	0	0	0	0	0	0	0	0	0	0	0	0	0	0	0
1	2	2	2	0	0	0	1	1	1	5	5	3	1	1	2	1	3	3	3	2	1	1	3	0	1	0	0	0	1	0	1	0	0	0	0	0	0	0	0		2	4	4	4	4	4	5	5	5
1	2	2	3	0	0	0	2	1	1	3	2	5	1	1	1	1	3	3	5	1	5	1	3	0	0	0	0	0	0	0	0	0	0	0	1	1	0	1	0		1	3	3	4	1	3	3	5	4
1	2	1	3	0	0	0	3																	0	0	0	0	0	0	0	0	0	0	0	0	0	0	0	0
1	1			0	0	0																		0	0	0	0	0	0	0	0	0	0	0	0	0	0	0	0
1	2	2	2	0	0	0																		0	0	0	0	0	0	0	0	0	0	0	0	0	0	0	0
1	2	2	1	1	1	0	1	1	1	5	4	4	2	1	1	3	3	3	3	3	3	3	4	0	0	0	0	0	1	0	1	0	0	0	1	0	0	0	0		2	4	3	3	5	5	5	5	5
1	2	2	2	0	0	0																		0	0	0	0	0	0	0	0	0	0	0	0	0	0	0	0
1	2	2	1	0	1	0	1	1	1	4	4	1	2	1	2	4	1	1	1	1	4	1	4	0	0	0	0	0	1	0	1	0	1	0	0	0	0	0	0		3	4	4	4	3	4	4	4	4
1	2	2	2	0	0	0	1	4	1	4	4	3	4	1	4	3	2	3	3	1	5	4	4	0	1	1	0	0	1	0	0	0	0	0	0	0	0	0	0
1	2	2	2	0	0	0																		0	0	0	0	0	0	0	0	0	0	0	0	0	0	0	0
1	2	2	2	0	0	0																		0	0	0	0	0	0	0	0	0	0	0	0	0	0	0	0
1	2	2	2	0	0	0	1	4	2	4	2	1	2	4	4	1	2	1	1	1	1	5	5	1	0	1	0	0	1	0	0	0	0	0	0	0	0	0	0		2	5	2	3	1	4	3	3	4
1	2	2	2	0	0	0	1	5	4	2	2	2	5	1	5	1	1	1	1	1	1	5	3	1	1	1	0	0	0	0	0	0	0	0	0	0	0	0	0		4	4	1	1	4	4	4	4	5
1	2	2	2	0	0	0	1	2	1	5	3	2	1	1	1	2	1	2	2	3	1	1	2	0	0	0	0	0	1	0	1	0	0	0	0	0	0	0	1	future career interests in disaster response, emergency medicine	2	2	4	4	4	5	5	5	5
1	2	2	2	0	0	0																		0	0	0	0	0	0	0	0	0	0	0	0	0	0	0	0
1	2	2	2	0	0	0	1	2	1	5	4	5	3	2	2	4	2	4	4	1	2	3	3	0	0	0	0	0	1	0	0	0	0	0	0	1	0	0	1	Director of a med student organization addressing health disparities among people experiencing homelessness, we led efforts to continue to support our community partners	3	4	4	4	4	4	4	4	5
1	2	2	3	0	0	0	1	1	1	5	5	1	1	1	1	5	6	6	6	6	6	6	4	0	0	0	0	0	1	0	1	0	1	0	0	0	0	0	0		2	4	4	4	2	3	5	5	5
1	2	2	2	0	0	0	2	2	3	5	4	2	1	2	4	1	4	2	4	2	5	4	1	0	0	0	0	0	1	0	1	0	0	0	0	0	0	1	0		4	5	3	3	2	3	4	3	5
1	2	2	2	0	0	0	1	3	1	5	2	2	3	1	4	6	6	1	1	1	3	1	3	1	1	0	0	0	1	0	0	0	0	0	0	0	0	0	0		3	5	4	4	3	5	5	5	5
1	2	2	2	0	0	0																		0	0	0	0	0	0	0	0	0	0	0	0	0	0	0	0
				0	0	0																		0	0	0	0	0	0	0	0	0	0	0	0	0	0	0	0
1	2			0	0	0																		0	0	0	0	0	0	0	0	0	0	0	0	0	0	0	0
1	2	2	2	0	0	0	2	6	6	6	6	5	6	6	6	6	5	5	5	6	6	6	6	0	0	0	0	0	0	0	0	0	0	0	1	1	0	0	1	Currently on maternity leave with a newborn baby	2	4	4	4	4	4	4	4	4
1	2	2	2	0	0	0	2	1	1	1	1	1	1	1	1	1	5	5	5	1	5	1	5	0	0	0	0	0	0	1	0	0	0	1	1	0	0	0	0		1	2	3	2	1	2	2	4	4
[truncated: 25 more columns]
